# Supplementary material for: Genome-Wide Identification and Characterization of WD40 Protein Genes in the Silkworm, Bombyx mori
Source: Int J Mol Sci. 2018 Feb 9;19(2):527. doi: 10.3390/ijms19020527 (PMC5855749; doi:10.3390/ijms19020527)
Supplement: Supplementary file 1 [file ijms-19-00527-s001.zip]

Archive with 11 entries (10 files):
- ijms-260156-supp-proofreading/
- ijms-260156-supp-proofreading/Figure S1.jpg
- ijms-260156-supp-proofreading/Figure S2.jpg
- ijms-260156-supp-proofreading/ijms-260156-Supplementary Materials.docx
- ijms-260156-supp-proofreading/Table S1 .xlsx
- ijms-260156-supp-proofreading/Table S2 .xlsx
- ijms-260156-supp-proofreading/Table S3.xlsx
- ijms-260156-supp-proofreading/Table S4.xlsx
- ijms-260156-supp-proofreading/Table S5.xlsx
- ijms-260156-supp-proofreading/Table S6.xlsx
- ijms-260156-supp-proofreading/Table S7.xlsx
