# Supplementary material for: Genome-Wide Identification and Characterization of WD40 Protein Genes in the Silkworm, Bombyx mori
Source: Int J Mol Sci. 2018 Feb 9;19(2):527. doi: 10.3390/ijms19020527 (PMC5855749; doi:10.3390/ijms19020527)
Supplement: Supplementary file 1 [file ijms-19-00527-s001.zip › ijms-260156-supp-proofreading/Table S2 .xlsx]

## Sheet: WD40 protein genes
Vertebrates									Insects							Nematodes
Pan troglodytes (Primates)	Mus musculus (Rodentia)	Oryctolagus cuniculus (Lagomorpha)	Sus scrofa (Artiodactyla)	Ornithorhynchus anatinus (Monotremata)	Gallus gallus (Aves)	Anolis carolinensis (Reptilia)	Danio rerio (Cypriniformes)	Latimeria chalumnae (Coelacanthiformes)	Danaus plexippus(Lepidoptera)	Heliconius melpomene(Lepidoptera)	Anopheles gambiae(Diptera)	Drosophila melanogaster(Diptera)	Apis mellifera(Hymenoptera)	Nasonia vitripennis(Hymenoptera)	Tribolium castaneum(Coleoptera)	Caenorhabditis elegans	Onchocerca volvulus	Brugia malayi	Pristionchus pacificus	Strongyloides ratti
ENSPTRG00000000064.6	ENSMUSG00000000561.14	ENSOCUG00000000051.3	ENSSSCG00000000161.2	ENSOANG00000000294.2	ENSGALG00000002992.5	ENSACAG00000000164.3	ENSDARG00000000324.8	ENSLACG00000000038.1	EHJ70177	HMEL011969	AGAP002019	FBgn0040066	GB54758	NV15642	TC008907	WBGene00010572	WBGene00246815	Bm10097	PPA00048	WBGene00255839
ENSPTRG00000000401.5	ENSMUSG00000000884.16	ENSOCUG00000000090.3	ENSSSCG00000000268.2	ENSOANG00000000753.2	ENSGALG00000034572.2	ENSACAG00000000176.3	ENSDARG00000001729.11	ENSLACG00000000042.1	EHJ66817	HMEL010360	AGAP012731	FBgn0021874	GB55703	NV18308	TC005896	WBGene00021074	WBGene00246935	Bm10228	PPA00066	WBGene00255977
ENSPTRG00000000455.5	ENSMUSG00000001785.13	ENSOCUG00000000095.3	ENSSSCG00000000682.2	ENSOANG00000000754.3	ENSGALG00000005834.4	ENSACAG00000000378.3	ENSDARG00000001825.9	ENSLACG00000000175.1	EHJ69951	HMEL011952	AGAP011849	FBgn0015754	GB44523	NV20533	TC000986	WBGene00006474	WBGene00246990	Bm10665	PPA00118	WBGene00256053
ENSPTRG00000000476.3	ENSMUSG00000001855.15	ENSOCUG00000000193.3	ENSSSCG00000000779.2	ENSOANG00000000883.2	ENSGALG00000002659.5	ENSACAG00000000469.3	ENSDARG00000002267.7	ENSLACG00000000400.1	EHJ66113	HMEL015146	AGAP012029	FBgn0031229	GB42973	NV12141	TC004394	WBGene00003047	WBGene00247044	Bm10971	PPA00186	WBGene00256099
ENSPTRG00000000626.3	ENSMUSG00000002109.14	ENSOCUG00000000200.3	ENSSSCG00000000860.2	ENSOANG00000000939.2	ENSGALG00000035493.2	ENSACAG00000000539.3	ENSDARG00000002538.7	ENSLACG00000000410.1	EHJ69247	HMEL010299	AGAP002221	FBgn0036354	GB55875	NV16508	TC005496	WBGene00013862	WBGene00247094	Bm11049	PPA00270	WBGene00256101
ENSPTRG00000000634.5	ENSMUSG00000003662.10	ENSOCUG00000000437.3	ENSSSCG00000000884.3	ENSOANG00000000942.2	ENSGALG00000011531.5	ENSACAG00000000549.3	ENSDARG00000002656.10	ENSLACG00000000475.1	EHJ74412	HMEL004013	AGAP007739	FBgn0263933	GB45683	NV16802	TC003001	WBGene00004767	WBGene00247126	Bm11157	PPA00309	WBGene00256153
ENSPTRG00000000910.5	ENSMUSG00000004530.12	ENSOCUG00000000531.2	ENSSSCG00000000890.2	ENSOANG00000000948.2	ENSGALG00000014791.5	ENSACAG00000000837.3	ENSDARG00000002696.9	ENSLACG00000000615.1	EHJ65100	HMEL008790	AGAP009615	FBgn0020618	GB51955	NV11054	TC003706	WBGene00010556	WBGene00237851	Bm11158	PPA00327	WBGene00256162
ENSPTRG00000001039.5	ENSMUSG00000005103.12	ENSOCUG00000000617.3	ENSSSCG00000000920.2	ENSOANG00000001068.2	ENSGALG00000008241.4	ENSACAG00000000908.3	ENSDARG00000002720.8	ENSLACG00000000681.1	EHJ70364	HMEL002297	AGAP000444	FBgn0010356	GB48750	NV16628	TC015975	WBGene00017435	WBGene00237852	Bm11305	PPA00704	WBGene00256610
ENSPTRG00000001098.5	ENSMUSG00000005150.16	ENSOCUG00000000683.3	ENSSSCG00000001041.3	ENSOANG00000001142.2	ENSGALG00000005558.5	ENSACAG00000000937.2	ENSDARG00000002787.10	ENSLACG00000000849.1	EHJ78066	HMEL008036	AGAP009506	FBgn0041171	GB44918	NV14648	TC004796	WBGene00008586	WBGene00247286	Bm11313	PPA00719	WBGene00256692
ENSPTRG00000001168.5	ENSMUSG00000005374.13	ENSOCUG00000000697.2	ENSSSCG00000001504.2	ENSOANG00000001189.2	ENSGALG00000040006.1	ENSACAG00000001044.3	ENSDARG00000002916.9	ENSLACG00000000924.2	EHJ73733	HMEL002282	AGAP010173	FBgn0033972	GB45868	NV13734	TC013143	WBGene00006810	WBGene00247325	Bm12272	PPA00939	WBGene00256791
ENSPTRG00000001546.3	ENSMUSG00000006281.7	ENSOCUG00000000908.2	ENSSSCG00000001757.2	ENSOANG00000001198.3	ENSGALG00000039182.2	ENSACAG00000001056.3	ENSDARG00000003167.7	ENSLACG00000000990.2	EHJ69771	HMEL010065	AGAP011678	FBgn0028496	GB55464	NV11064	TC006776	WBGene00015974	WBGene00247453	Bm12413	PPA01312	WBGene00256836
ENSPTRG00000001549.5	ENSMUSG00000006299.13	ENSOCUG00000000931.3	ENSSSCG00000002008.2	ENSOANG00000001216.3	ENSGALG00000011098.4	ENSACAG00000001237.2	ENSDARG00000003197.9	ENSLACG00000001005.2	EHJ78324	HMEL005388	AGAP005359	FBgn0034274	GB44757	NV10674	TC006451	WBGene00001679	WBGene00237873	Bm12428	PPA01446	WBGene00257018
ENSPTRG00000001641.6	ENSMUSG00000006398.15	ENSOCUG00000000942.3	ENSSSCG00000002142.2	ENSOANG00000001397.1	ENSGALG00000010639.5	ENSACAG00000001349.3	ENSDARG00000003287.6	ENSLACG00000001087.2	EHJ76933	HMEL008962	AGAP004827	FBgn0027524	GB45369	NV10030	TC011680	WBGene00007972	WBGene00237880	Bm12485	PPA01732	WBGene00257287
ENSPTRG00000001711.5	ENSMUSG00000008167.14	ENSOCUG00000000988.3	ENSSSCG00000002303.2	ENSOANG00000001459.3	ENSGALG00000010103.6	ENSACAG00000001561.3	ENSDARG00000004173.11	ENSLACG00000001453.2	EHJ65153	HMEL013530	AGAP002509	FBgn0030011	GB44984	NV12322	TC000886	WBGene00011051	WBGene00247542	Bm13685	PPA01754	WBGene00257461
ENSPTRG00000001825.4	ENSMUSG00000008305.18	ENSOCUG00000001120.3	ENSSSCG00000002427.2	ENSOANG00000001489.1	ENSGALG00000000122.5	ENSACAG00000001701.3	ENSDARG00000004280.10	ENSLACG00000001506.1	EHJ76167	HMEL006068	AGAP005577	FBgn0036733	GB50281	NV12400	TC008821	WBGene00022119	WBGene00247637	Bm13686	PPA01964	WBGene00257535
ENSPTRG00000001894.5	ENSMUSG00000013833.15	ENSOCUG00000001223.3	ENSSSCG00000002517.2	ENSOANG00000001619.3	ENSGALG00000000615.6	ENSACAG00000002071.2	ENSDARG00000004358.6	ENSLACG00000001633.1	EHJ69460	HMEL006042	AGAP009574	FBgn0030365	GB40556	NV13087	TC005722	WBGene00010685	WBGene00237894	Bm13687	PPA01966	WBGene00257835
ENSPTRG00000001956.4	ENSMUSG00000014418.16	ENSOCUG00000001281.3	ENSSSCG00000002528.2	ENSOANG00000001637.2	ENSGALG00000042298.1	ENSACAG00000002239.3	ENSDARG00000004574.9	ENSLACG00000001877.1	EHJ74788	HMEL014520	AGAP003524	FBgn0260049	GB44782	NV17152	TC014074	WBGene00001680	WBGene00247754	Bm13688	PPA02015	WBGene00257837
ENSPTRG00000001979.5	ENSMUSG00000014547.9	ENSOCUG00000001498.2	ENSSSCG00000002533.2	ENSOANG00000001690.2	ENSGALG00000017336.4	ENSACAG00000002245.3	ENSDARG00000004774.9	ENSLACG00000001933.2	EHJ76912	HMEL002164	AGAP005631	FBgn0025724	GB44597	NV14490	TC001100	WBGene00006481	WBGene00237904	Bm13689	PPA02177	WBGene00257839
ENSPTRG00000002026.4	ENSMUSG00000015095.12	ENSOCUG00000001531.2	ENSSSCG00000002731.2	ENSOANG00000001699.3	ENSGALG00000034373.2	ENSACAG00000002260.3	ENSDARG00000004806.7	ENSLACG00000001950.1	EHJ71933	HMEL012681	AGAP005913	FBgn0025725	GB45009	NV24387	TC006390	WBGene00009542	WBGene00247856	Bm13690	PPA02452	WBGene00257896
ENSPTRG00000002091.3	ENSMUSG00000017677.11	ENSOCUG00000001585.3	ENSSSCG00000002771.2	ENSOANG00000001712.3	ENSGALG00000014957.6	ENSACAG00000002262.3	ENSDARG00000005210.11	ENSLACG00000002115.2	EHJ66669	HMEL005614	AGAP007626	FBgn0001105	GB47383	NV13236	TC013867	WBGene00003009	WBGene00248116	Bm13691	PPA02454	WBGene00257936
ENSPTRG00000002134.6	ENSMUSG00000019726.11	ENSOCUG00000001636.3	ENSSSCG00000002813.2	ENSOANG00000001815.2	ENSGALG00000001334.6	ENSACAG00000002333.3	ENSDARG00000005425.7	ENSLACG00000002129.1	EHJ76757	HMEL009676	AGAP010318	FBgn0033540	GB41079	NV12439	TC016033	WBGene00012757	WBGene00248179	Bm13692	PPA02545	WBGene00258114
ENSPTRG00000002166.6	ENSMUSG00000019790.17	ENSOCUG00000001783.3	ENSSSCG00000002862.2	ENSOANG00000001962.3	ENSGALG00000008983.5	ENSACAG00000002420.3	ENSDARG00000005456.10	ENSLACG00000002132.1	EHJ71499	HMEL009555	AGAP012525	FBgn0039673	GB41758	NV14301	TC014410	WBGene00018625	WBGene00248217	Bm13693	PPA02641	WBGene00258351
ENSPTRG00000002240.4	ENSMUSG00000019952.15	ENSOCUG00000001790.3	ENSSSCG00000002923.2	ENSOANG00000002018.1	ENSGALG00000034438.1	ENSACAG00000002427.3	ENSDARG00000006383.11	ENSLACG00000002179.1	EHJ78067	HMEL012245	AGAP001506	FBgn0264691	GB48911	NV14081	TC000271	WBGene00015470	WBGene00248254	Bm13694	PPA02891	WBGene00258642
ENSPTRG00000002850.4	ENSMUSG00000019979.12	ENSOCUG00000001943.3	ENSSSCG00000003104.2	ENSOANG00000002189.2	ENSGALG00000028172.2	ENSACAG00000002451.3	ENSDARG00000006585.8	ENSLACG00000002293.1	EHJ71293	HMEL007556	AGAP002144	FBgn0038597	GB43855	NV10775	TC001086	WBGene00013143	WBGene00248307	Bm13695	PPA03065	WBGene00258661
ENSPTRG00000002869.5	ENSMUSG00000019986.17	ENSOCUG00000002076.2	ENSSSCG00000003134.2	ENSOANG00000002360.3	ENSGALG00000003221.6	ENSACAG00000002481.2	ENSDARG00000006624.10	ENSLACG00000002315.1	EHJ66311	HMEL010175	AGAP004798	FBgn0038666	GB45737	NV18498	TC014882	WBGene00010631	WBGene00237959	Bm13748	PPA04246	WBGene00258690
ENSPTRG00000002909.6	ENSMUSG00000019988.7	ENSOCUG00000002080.3	ENSSSCG00000003360.2	ENSOANG00000002534.3	ENSGALG00000002014.2	ENSACAG00000002488.3	ENSDARG00000006812.9	ENSLACG00000002349.1	EHJ68214	HMEL014224	AGAP005911	FBgn0033454	GB50132	NV10359	TC004357	WBGene00012479	WBGene00248309	Bm13801	PPA05518	WBGene00258884
ENSPTRG00000003004.4	ENSMUSG00000020003.16	ENSOCUG00000002253.3	ENSSSCG00000003570.2	ENSOANG00000002600.3	ENSGALG00000019690.5	ENSACAG00000002680.3	ENSDARG00000007196.8	ENSLACG00000002413.1	EHJ69928	HMEL010701	AGAP005912	FBgn0046222	GB54181	NV14366	TC001051	WBGene00004895	WBGene00248429	Bm13826	PPA06485	WBGene00259119
ENSPTRG00000003065.5	ENSMUSG00000020235.16	ENSOCUG00000002312.2	ENSSSCG00000003596.2	ENSOANG00000002731.2	ENSGALG00000012574.5	ENSACAG00000002741.3	ENSDARG00000007217.7	ENSLACG00000002558.1	EHJ67658	HMEL009243	AGAP001414	FBgn0023423	GB52435	NV17415	TC013939	WBGene00004265	WBGene00248476	Bm13858	PPA06921	WBGene00259346
ENSPTRG00000003546.5	ENSMUSG00000020257.13	ENSOCUG00000002391.3	ENSSSCG00000003612.2	ENSOANG00000002737.3	ENSGALG00000008857.6	ENSACAG00000002789.2	ENSDARG00000007405.7	ENSLACG00000002593.1	EHJ66545	HMEL010821	AGAP010251	FBgn0039067	GB40208	NV15128	TC011310	WBGene00020423	WBGene00248529	Bm13865	PPA07275	WBGene00259371
ENSPTRG00000003558.6	ENSMUSG00000020271.17	ENSOCUG00000002438.2	ENSSSCG00000003949.2	ENSOANG00000002738.2	ENSGALG00000005357.6	ENSACAG00000002799.3	ENSDARG00000007755.9	ENSLACG00000002620.1	EHJ65238	HMEL009173	AGAP001944	FBgn0011569	GB53029	NV14983	TC006736	WBGene00000773	WBGene00248665	Bm13943	PPA07528	WBGene00259447
ENSPTRG00000003724.4	ENSMUSG00000020372.15	ENSOCUG00000002495.3	ENSSSCG00000004008.2	ENSOANG00000002913.2	ENSGALG00000035817.1	ENSACAG00000003023.3	ENSDARG00000008322.10	ENSLACG00000002623.1	EHJ65808	HMEL014313	AGAP001146	FBgn0040207	GB40341	NV11053	TC015150	WBGene00001513	WBGene00248708	Bm14814	PPA07531	WBGene00259562
ENSPTRG00000003772.5	ENSMUSG00000020536.12	ENSOCUG00000002512.3	ENSSSCG00000004105.2	ENSOANG00000002978.3	ENSGALG00000009153.6	ENSACAG00000003103.3	ENSDARG00000008383.5	ENSLACG00000002645.1	EHJ68856	HMEL017038	AGAP010693	FBgn0004623	GB43989	NV11544	TC014174	WBGene00020171	WBGene00248733	Bm1539	PPA07532	WBGene00259911
ENSPTRG00000003959.6	ENSMUSG00000020692.14	ENSOCUG00000002549.2	ENSSSCG00000004113.2	ENSOANG00000003011.2	ENSGALG00000039034.1	ENSACAG00000003132.3	ENSDARG00000008575.10	ENSLACG00000002684.1	EHJ74005	HMEL013184	AGAP001362	FBgn0022786	GB46036	NV18240	TC013204	WBGene00003036	WBGene00248897	Bm1733	PPA07539	WBGene00259915
ENSPTRG00000004039.5	ENSMUSG00000020745.15	ENSOCUG00000002657.3	ENSSSCG00000004160.2	ENSOANG00000003070.2	ENSGALG00000007820.5	ENSACAG00000003151.3	ENSDARG00000008593.10	ENSLACG00000002942.1	EHJ65465	HMEL008113	AGAP006889	FBgn0044323	GB54320	NV16857	TC012179	WBGene00018891	WBGene00255514	Bm1966	PPA07717	WBGene00260034
ENSPTRG00000004051.5	ENSMUSG00000020782.18	ENSOCUG00000002724.3	ENSSSCG00000004166.2	ENSOANG00000003103.3	ENSGALG00000002229.5	ENSACAG00000003155.3	ENSDARG00000008660.8	ENSLACG00000002999.1	EHJ65717	HMEL009364	AGAP008755	FBgn0038927	GB43393	NV11882	TC010709	WBGene00019434	WBGene00255520	Bm1970	PPA08102	WBGene00260052
ENSPTRG00000004592.5	ENSMUSG00000020836.15	ENSOCUG00000002796.2	ENSSSCG00000004403.2	ENSOANG00000003189.2	ENSGALG00000009257.6	ENSACAG00000003268.3	ENSDARG00000008767.10	ENSLACG00000003030.1	EHJ73064	HMEL006077	AGAP009285	FBgn0266538	GB48490	NV10159	TC009210	WBGene00006369	WBGene00238305	Bm2061	PPA08169	WBGene00260111
ENSPTRG00000004734.5	ENSMUSG00000020904.11	ENSOCUG00000002840.2	ENSSSCG00000004473.2	ENSOANG00000003283.1	ENSGALG00000004691.5	ENSACAG00000003341.3	ENSDARG00000008808.9	ENSLACG00000003118.1	EHJ72466	HMEL006824	AGAP009488	FBgn0011785	GB51633	NV12014	TC012601	WBGene00001510	WBGene00236968	Bm2108	PPA09293	WBGene00260250
ENSPTRG00000005012.4	ENSMUSG00000020954.16	ENSOCUG00000002867.3	ENSSSCG00000004538.2	ENSOANG00000003417.2	ENSGALG00000001782.6	ENSACAG00000003344.3	ENSDARG00000008966.11	ENSLACG00000003132.1	EHJ71951	HMEL010831	AGAP005915	FBgn0033607	GB48367	NV11082	TC012659	WBGene00018014	WBGene00238403	Bm2125	PPA09345	WBGene00260277
ENSPTRG00000005284.4	ENSMUSG00000021147.17	ENSOCUG00000002961.2	ENSSSCG00000004561.2	ENSOANG00000003556.3	ENSGALG00000039307.2	ENSACAG00000003389.3	ENSDARG00000009557.9	ENSLACG00000003155.1	EHJ67988	HMEL011695	AGAP007244	FBgn0033557	GB55853	NV19039	TC001383	WBGene00004312	WBGene00238408	Bm2128	PPA09347	WBGene00260336
ENSPTRG00000005329.4	ENSMUSG00000021222.9	ENSOCUG00000002992.3	ENSSSCG00000004622.2	ENSOANG00000003590.2	ENSGALG00000015061.5	ENSACAG00000003390.2	ENSDARG00000009693.10	ENSLACG00000003171.1	EHJ63122	HMEL000046	AGAP008620	FBgn0039867	GB54379	NV18514	TC001683	WBGene00001232	WBGene00236970	Bm2147	PPA09468	WBGene00260367
ENSPTRG00000005335.5	ENSMUSG00000021275.16	ENSOCUG00000002993.3	ENSSSCG00000004631.2	ENSOANG00000003884.3	ENSGALG00000005878.5	ENSACAG00000003432.3	ENSDARG00000009733.10	ENSLACG00000003194.1	EHJ73994	HMEL006522	AGAP008925	FBgn0039705	GB46420	NV10012	TC013522	WBGene00017178	WBGene00238667	Bm2280	PPA09959	WBGene00260370
ENSPTRG00000005359.1	ENSMUSG00000021694.18	ENSOCUG00000003126.3	ENSSSCG00000004695.2	ENSOANG00000003887.3	ENSGALG00000008151.6	ENSACAG00000003444.2	ENSDARG00000009745.10	ENSLACG00000003200.1	EHJ68055	HMEL015306	AGAP001036	FBgn0031374	GB51542	NV15212	TC014755	WBGene00019627	WBGene00238742	Bm2415	PPA09966	WBGene00260492
ENSPTRG00000005399.4	ENSMUSG00000021713.8	ENSOCUG00000003129.3	ENSSSCG00000004725.2	ENSOANG00000003913.3	ENSGALG00000007151.5	ENSACAG00000003543.3	ENSDARG00000009851.9	ENSLACG00000003219.2	EHJ79015	HMEL016737	AGAP002776	FBgn0261119	GB41825	NV17876	TC001582	WBGene00019427	WBGene00237014	Bm2543	PPA10324	WBGene00260602
ENSPTRG00000005408.3	ENSMUSG00000022052.8	ENSOCUG00000003152.3	ENSSSCG00000004738.2	ENSOANG00000003937.1	ENSGALG00000015889.5	ENSACAG00000003678.3	ENSDARG00000009868.8	ENSLACG00000003231.1	EHJ68792	HMEL006451	AGAP005029	FBgn0034931	GB53659	NV14890	TC006775	WBGene00006386	WBGene00238863	Bm2625	PPA10376	WBGene00260612
ENSPTRG00000005503.2	ENSMUSG00000022214.14	ENSOCUG00000003245.2	ENSSSCG00000004962.2	ENSOANG00000004045.3	ENSGALG00000040464.1	ENSACAG00000003732.2	ENSDARG00000010248.6	ENSLACG00000003322.2	EHJ71369	HMEL011499	AGAP007217	FBgn0032298	GB55006	NV16366	TC007565	WBGene00021276	WBGene00238960	Bm2989	PPA10739	WBGene00260831
ENSPTRG00000005510.3	ENSMUSG00000022300.9	ENSOCUG00000003294.3	ENSSSCG00000004971.2	ENSOANG00000004131.3	ENSGALG00000005668.5	ENSACAG00000003772.3	ENSDARG00000011079.10	ENSLACG00000003434.1	EHJ63707	HMEL004435	AGAP000319	FBgn0015834	GB54081	NV21445	TC001036	WBGene00013209	WBGene00237030	Bm3031	PPA11097	WBGene00260946
ENSPTRG00000005570.4	ENSMUSG00000022364.14	ENSOCUG00000003606.3	ENSSSCG00000004972.2	ENSOANG00000004314.3	ENSGALG00000040048.2	ENSACAG00000003900.3	ENSDARG00000013153.9	ENSLACG00000003495.1	EHJ78717	HMEL012861	AGAP002030	FBgn0024314	GB54608	NV15833	TC000506	WBGene00011318	WBGene00239028	Bm3045	PPA11152	WBGene00261100
ENSPTRG00000005775.6	ENSMUSG00000022557.10	ENSOCUG00000003918.2	ENSSSCG00000005052.2	ENSOANG00000004438.4	ENSGALG00000001619.5	ENSACAG00000004085.3	ENSDARG00000013434.9	ENSLACG00000003633.1	EHJ68981	HMEL015587	AGAP002315	FBgn0034876	GB44208	NV14726	TC000707	WBGene00009441	WBGene00239115	Bm3208	PPA11268	WBGene00261103
ENSPTRG00000005892.4	ENSMUSG00000022629.16	ENSOCUG00000003944.3	ENSSSCG00000005112.1	ENSOANG00000004527.3	ENSGALG00000010580.4	ENSACAG00000004089.3	ENSDARG00000013472.8	ENSLACG00000003635.1	EHJ63876	HMEL012436	AGAP012350	FBgn0038617	GB40895	NV15239	TC008061	WBGene00008419	WBGene00239321	Bm3279	PPA11348	WBGene00261105
ENSPTRG00000006090.6	ENSMUSG00000022702.15	ENSOCUG00000003959.2	ENSSSCG00000005126.2	ENSOANG00000004547.4	ENSGALG00000013092.5	ENSACAG00000004113.3	ENSDARG00000014083.10	ENSLACG00000003673.2	EHJ72897	HMEL014499	AGAP006113	FBgn0263979	GB42106	NV11953	TC015584	WBGene00013738	WBGene00239420	Bm3286	PPA11544	WBGene00261107
ENSPTRG00000006192.5	ENSMUSG00000022787.10	ENSOCUG00000003982.3	ENSSSCG00000005288.2	ENSOANG00000004596.2	ENSGALG00000008470.6	ENSACAG00000004130.1	ENSDARG00000015153.8	ENSLACG00000003979.1	EHJ68575	HMEL002685	AGAP009338	FBgn0035724	GB44511	NV11981	TC002391	WBGene00006773	WBGene00239447	Bm3340	PPA11563	WBGene00261137
ENSPTRG00000006238.5	ENSMUSG00000022829.14	ENSOCUG00000004055.3	ENSSSCG00000005291.2	ENSOANG00000004682.2	ENSGALG00000016065.5	ENSACAG00000004192.3	ENSDARG00000015208.9	ENSLACG00000004289.1	EHJ67578	HMEL002178	AGAP004557	FBgn0262699	GB53092	NV17825	TC013451	WBGene00015697	WBGene00239463	Bm3356	PPA11564	WBGene00261174
ENSPTRG00000006366.5	ENSMUSG00000022914.15	ENSOCUG00000004327.2	ENSSSCG00000005356.2	ENSOANG00000004695.3	ENSGALG00000035621.1	ENSACAG00000004251.3	ENSDARG00000015239.9	ENSLACG00000004414.1	EHJ69588	HMEL015734	AGAP001361	FBgn0032030	GB42150	NV18660	TC002668	WBGene00003806	WBGene00239570	Bm3422	PPA11886	WBGene00261214
ENSPTRG00000006427.2	ENSMUSG00000022945.11	ENSOCUG00000004353.3	ENSSSCG00000005375.2	ENSOANG00000004724.2	ENSGALG00000005767.6	ENSACAG00000004456.3	ENSDARG00000015254.10	ENSLACG00000004450.1	EHJ72721	HMEL003860	AGAP002114	FBgn0033526	GB50459	NV18368	TC008107	WBGene00018893	WBGene00239608	Bm3499	PPA11953	WBGene00261219
ENSPTRG00000006478.5	ENSMUSG00000023345.17	ENSOCUG00000004466.2	ENSSSCG00000005508.2	ENSOANG00000004956.2	ENSGALG00000007757.5	ENSACAG00000004495.3	ENSDARG00000015921.6	ENSLACG00000004560.1	EHJ76088	HMEL014807	AGAP003228	FBgn0036500	GB47846	NV19147	TC008045	WBGene00022742	WBGene00239627	Bm3532	PPA12420	WBGene00261280
ENSPTRG00000006507.5	ENSMUSG00000023439.11	ENSOCUG00000004470.2	ENSSSCG00000005594.2	ENSOANG00000005003.3	ENSGALG00000043106.1	ENSACAG00000004506.3	ENSDARG00000015970.9	ENSLACG00000004586.2	EHJ64984	HMEL007145	AGAP004374	FBgn0033440	GB49961	NV11707	TC000095	WBGene00004314	WBGene00239638	Bm3616	PPA12820	WBGene00261359
ENSPTRG00000006609.5	ENSMUSG00000024037.12	ENSOCUG00000004519.3	ENSSSCG00000005655.2	ENSOANG00000005036.2	ENSGALG00000001261.6	ENSACAG00000004587.3	ENSDARG00000015998.10	ENSLACG00000004591.1	EHJ70574	HMEL015096	AGAP007128	FBgn0037094	GB42776	NV10160	TC013256	WBGene00020231	WBGene00239686	Bm3668	PPA12821	WBGene00261377
ENSPTRG00000006714.6	ENSMUSG00000024077.15	ENSOCUG00000004643.3	ENSSSCG00000005711.3	ENSOANG00000005092.1	ENSGALG00000002043.6	ENSACAG00000004667.1	ENSDARG00000016212.9	ENSLACG00000004694.1	EHJ71142	HMEL007861	AGAP008129	FBgn0034937	GB41547	NV13436	TC003447	WBGene00021899	WBGene00239830	Bm3710	PPA12842	WBGene00261532
ENSPTRG00000006722.3	ENSMUSG00000024142.14	ENSOCUG00000004716.3	ENSSSCG00000005839.2	ENSOANG00000005165.2	ENSGALG00000037342.1	ENSACAG00000004721.3	ENSDARG00000016651.8	ENSLACG00000004738.1	EHJ71153	HMEL016620	AGAP009700	FBgn0083969	GB46059	NV18567	TC012483	WBGene00001248	WBGene00239831	Bm3743	PPA12852	WBGene00261574
ENSPTRG00000006737.5	ENSMUSG00000024169.15	ENSOCUG00000004987.3	ENSSSCG00000005916.2	ENSOANG00000005228.2	ENSGALG00000003148.5	ENSACAG00000004756.2	ENSDARG00000016903.9	ENSLACG00000004791.2	EHJ74497	HMEL004437	AGAP006042	FBgn0028744	GB47460	NV20306	TC001920	WBGene00009784	WBGene00239845	Bm3777	PPA12948	WBGene00261670
ENSPTRG00000006974.5	ENSMUSG00000024271.7	ENSOCUG00000005046.3	ENSSSCG00000005920.1	ENSOANG00000005272.3	ENSGALG00000022802.4	ENSACAG00000004774.3	ENSDARG00000017199.10	ENSLACG00000004828.2	EHJ75876	HMEL005329	AGAP006607	FBgn0028897	GB46242	NV15702	TC012809	WBGene00012978	WBGene00239933	Bm3800	PPA12949	WBGene00261846
ENSPTRG00000007007.4	ENSMUSG00000024312.9	ENSOCUG00000005106.3	ENSSSCG00000005987.2	ENSOANG00000005283.4	ENSGALG00000007098.5	ENSACAG00000004931.3	ENSDARG00000017230.8	ENSLACG00000004889.1	EHJ66434	HMEL002696	AGAP007544	FBgn0024509	GB47230	NV16973	TC004375	WBGene00008402	WBGene00239994	Bm3846	PPA13643	WBGene00261856
ENSPTRG00000007076.5	ENSMUSG00000024400.15	ENSOCUG00000005170.3	ENSSSCG00000006048.2	ENSOANG00000005295.3	ENSGALG00000009915.5	ENSACAG00000004994.3	ENSDARG00000017445.5	ENSLACG00000004950.1	EHJ75431	HMEL010039	AGAP000502	FBgn0022288	GB44538	NV17860	TC013032	WBGene00002223	WBGene00240028	Bm3906	PPA13677	WBGene00261879
ENSPTRG00000007084.5	ENSMUSG00000024500.18	ENSOCUG00000005413.3	ENSSSCG00000006165.2	ENSOANG00000005405.2	ENSGALG00000006052.4	ENSACAG00000005049.3	ENSDARG00000017675.10	ENSLACG00000005032.1	EHJ74876	HMEL009565	AGAP007166	FBgn0001086	GB45478	NV17205	TC014787	WBGene00000906	WBGene00240107	Bm3921	PPA14062	WBGene00262011
ENSPTRG00000007092.5	ENSMUSG00000024642.16	ENSOCUG00000005460.3	ENSSSCG00000006236.2	ENSOANG00000005528.2	ENSGALG00000011445.5	ENSACAG00000005115.3	ENSDARG00000018096.9	ENSLACG00000005071.1	EHJ71868	HMEL008083	AGAP002088	FBgn0023527	GB47329	NV13225	TC011872	WBGene00007333	WBGene00240130	Bm3936	PPA14254	WBGene00262039
ENSPTRG00000007151.6	ENSMUSG00000024735.13	ENSOCUG00000005463.3	ENSSSCG00000006303.2	ENSOANG00000005569.2	ENSGALG00000002129.5	ENSACAG00000005165.3	ENSDARG00000018272.11	ENSLACG00000005128.1	EHJ78871	HMEL004338	AGAP003891	FBgn0053505	GB54329	NV17443	TC003502	WBGene00013735	WBGene00240220	Bm3949	PPA14586	WBGene00262056
ENSPTRG00000007218.5	ENSMUSG00000024835.14	ENSOCUG00000005545.3	ENSSSCG00000006386.2	ENSOANG00000005592.2	ENSGALG00000033598.2	ENSACAG00000005242.3	ENSDARG00000018325.9	ENSLACG00000005202.1	EHJ75483	HMEL007540	AGAP010305	FBgn0037569	GB53136	NV12267	TC011049	WBGene00003803	WBGene00237165	Bm4000	PPA15301	WBGene00262060
ENSPTRG00000007231.6	ENSMUSG00000025049.5	ENSOCUG00000005638.2	ENSSSCG00000006388.2	ENSOANG00000005668.3	ENSGALG00000043081.2	ENSACAG00000005263.3	ENSDARG00000019278.7	ENSLACG00000005274.1	EHJ63847	HMEL015590	AGAP000142	FBgn0000057	GB42987	NV15749	TC008294	WBGene00009341	WBGene00240727	Bm4140	PPA15330	WBGene00262084
ENSPTRG00000007339.3	ENSMUSG00000025173.13	ENSOCUG00000005734.3	ENSSSCG00000006727.2	ENSOANG00000005718.2	ENSGALG00000043696.1	ENSACAG00000005347.3	ENSDARG00000020077.8	ENSLACG00000005286.2	EHJ72698	HMEL007430	AGAP006264	FBgn0025457	GB45716	NV15082	TC004086	WBGene00044440	WBGene00240947	Bm4187	PPA15362	WBGene00262180
ENSPTRG00000007402.6	ENSMUSG00000025217.14	ENSOCUG00000005834.2	ENSSSCG00000006790.2	ENSOANG00000005725.2	ENSGALG00000038325.2	ENSACAG00000005367.3	ENSDARG00000021082.9	ENSLACG00000005337.1	EHJ66866	HMEL012382	AGAP010544	FBgn0013548	GB42036	NV10124	TC001206	WBGene00001511	WBGene00241095	Bm4221	PPA15412	WBGene00262201
ENSPTRG00000007549.5	ENSMUSG00000025246.13	ENSOCUG00000005835.3	ENSSSCG00000006840.2	ENSOANG00000005735.1	ENSGALG00000002085.6	ENSACAG00000005460.3	ENSDARG00000021110.8	ENSLACG00000005373.1	EHJ66904	HMEL014110	AGAP003183	FBgn0259099	GB52153	NV11309	TC003718	WBGene00006352	WBGene00241344	Bm4239	PPA16071	WBGene00262239
ENSPTRG00000007554.4	ENSMUSG00000025583.15	ENSOCUG00000005905.3	ENSSSCG00000006950.2	ENSOANG00000005740.2	ENSGALG00000043359.1	ENSACAG00000005468.3	ENSDARG00000021193.9	ENSLACG00000005737.2	EHJ70403	HMEL012504	AGAP005320	FBgn0001139	GB53237	NV11091	TC000478	WBGene00019237	WBGene00237267	Bm4252	PPA16302	WBGene00262357
ENSPTRG00000007600.6	ENSMUSG00000025722.16	ENSOCUG00000005948.3	ENSSSCG00000007494.3	ENSOANG00000006055.2	ENSGALG00000006749.5	ENSACAG00000005514.3	ENSDARG00000021239.9	ENSLACG00000005747.1	EHJ74518	HMEL014625	AGAP001159	FBgn0032246	GB44948	NV24723	TC009207	WBGene00012887	WBGene00241435	Bm4301	PPA16559	WBGene00262588
ENSPTRG00000007621.5	ENSMUSG00000025737.5	ENSOCUG00000006087.3	ENSSSCG00000007503.3	ENSOANG00000006090.2	ENSGALG00000009837.4	ENSACAG00000005767.3	ENSDARG00000021343.4	ENSLACG00000005771.2	EHJ78350	HMEL004865	AGAP007125	FBgn0034527	GB41277	NV15634	TC000971	WBGene00016374	WBGene00241450	Bm4302	PPA16783	WBGene00262611
ENSPTRG00000007635.4	ENSMUSG00000025872.5	ENSOCUG00000006243.3	ENSSSCG00000007580.2	ENSOANG00000006118.4	ENSGALG00000003337.6	ENSACAG00000005792.1	ENSDARG00000021462.10	ENSLACG00000005884.1	EHJ67996	HMEL016334	AGAP004280	FBgn0029903	GB53093	NV12897	TC000377	WBGene00021482	WBGene00241505	Bm4372	PPA16897	WBGene00262628
ENSPTRG00000007637.5	ENSMUSG00000025995.16	ENSOCUG00000006258.3	ENSSSCG00000007609.2	ENSOANG00000006145.3	ENSGALG00000003522.4	ENSACAG00000005804.3	ENSDARG00000021557.9	ENSLACG00000006052.1	EHJ76746	HMEL008585	AGAP003346	FBgn0027518	GB41521	NV10493	TC011944	WBGene00000768	WBGene00241511	Bm4408	PPA16898	WBGene00262652
ENSPTRG00000007680.5	ENSMUSG00000026019.15	ENSOCUG00000006278.2	ENSSSCG00000007625.2	ENSOANG00000006174.3	ENSGALG00000025904.2	ENSACAG00000005963.3	ENSDARG00000021996.9	ENSLACG00000006079.1	EHJ64664	HMEL006294	AGAP013233	FBgn0036460	GB45008	NV16786	TC001371	WBGene00008533	WBGene00241619	Bm4492	PPA17078	WBGene00262685
ENSPTRG00000007716.4	ENSMUSG00000026289.15	ENSOCUG00000006303.2	ENSSSCG00000007669.2	ENSOANG00000006215.2	ENSGALG00000016546.4	ENSACAG00000005972.3	ENSDARG00000022810.8	ENSLACG00000006084.1	EHJ72379	HMEL010446	AGAP008932	FBgn0038146	GB48563	NV10243	TC013192	WBGene00011242	WBGene00241811	Bm4672	PPA17244	WBGene00262696
ENSPTRG00000007989.4	ENSMUSG00000026439.14	ENSOCUG00000006327.3	ENSSSCG00000007687.2	ENSOANG00000006219.3	ENSGALG00000009971.4	ENSACAG00000005976.3	ENSDARG00000022974.7	ENSLACG00000006097.1	EHJ73919	HMEL003943	AGAP011387	FBgn0023514	GB41520	NV18476	TC001135	WBGene00017683	WBGene00241821	Bm4703	PPA17650	WBGene00262706
ENSPTRG00000008166.5	ENSMUSG00000026523.14	ENSOCUG00000006522.2	ENSSSCG00000007709.2	ENSOANG00000006247.1	ENSGALG00000024172.4	ENSACAG00000005991.3	ENSDARG00000023002.5	ENSLACG00000006366.1	EHJ76359	HMEL017241	AGAP000930	FBgn0035922	GB55892	NV17798	TC030707	WBGene00015104	WBGene00241866	Bm4750	PPA17651	WBGene00262767
ENSPTRG00000008249.6	ENSMUSG00000026553.17	ENSOCUG00000006858.2	ENSSSCG00000007944.2	ENSOANG00000006356.3	ENSGALG00000031246.1	ENSACAG00000005995.2	ENSDARG00000023152.3	ENSLACG00000006504.1	EHJ73852	HMEL016274	AGAP010490	FBgn0033247	GB48608	NV15000	TC004458	WBGene00004313	WBGene00241955	Bm4820	PPA17833	WBGene00262801
ENSPTRG00000008275.5	ENSMUSG00000026554.15	ENSOCUG00000006861.3	ENSSSCG00000007991.2	ENSOANG00000006378.3	ENSGALG00000005997.7	ENSACAG00000006120.3	ENSDARG00000023160.7	ENSLACG00000006638.1	EHJ66165	HMEL011776	AGAP028215	FBgn0250755	GB49235	NV11267	TC007647	WBGene00021467	WBGene00241958	Bm4834	PPA17895	WBGene00262876
ENSPTRG00000008351.5	ENSMUSG00000026571.12	ENSOCUG00000006883.3	ENSSSCG00000008007.2	ENSOANG00000006422.3	ENSGALG00000037464.2	ENSACAG00000006342.2	ENSDARG00000023920.10	ENSLACG00000006790.1	EHJ77417	HMEL003945	AGAP005174	FBgn0034908	GB49494	NV12001	TC007893	WBGene00015927	WBGene00242014	Bm4840	PPA18289	WBGene00262949
ENSPTRG00000008535.6	ENSMUSG00000026917.15	ENSOCUG00000007258.3	ENSSSCG00000008020.2	ENSOANG00000006459.2	ENSGALG00000014732.5	ENSACAG00000006390.3	ENSDARG00000025507.9	ENSLACG00000006969.1	EHJ73658	HMEL008159	AGAP000429	FBgn0263510	GB46689	NV12455	TC013806	WBGene00000201	WBGene00242164	Bm4871	PPA18499	WBGene00263088
ENSPTRG00000008551.6	ENSMUSG00000026975.10	ENSOCUG00000007332.3	ENSSSCG00000008043.2	ENSOANG00000006477.3	ENSGALG00000013510.4	ENSACAG00000006449.3	ENSDARG00000025808.6	ENSLACG00000007000.2	EHJ72718	HMEL017261	AGAP010324	FBgn0034646	GB50972	NV10769	TC009902	WBGene00011338	WBGene00242169	Bm4966	PPA18604	WBGene00263263
ENSPTRG00000008705.6	ENSMUSG00000026988.15	ENSOCUG00000007572.3	ENSSSCG00000008044.2	ENSOANG00000006569.3	ENSGALG00000039735.1	ENSACAG00000006625.3	ENSDARG00000026595.5	ENSLACG00000007133.1	EHJ78720	HMEL000034	AGAP008003	FBgn0267449	GB52085	NV18392	TC006498	WBGene00016373	WBGene00237350	Bm4984	PPA18769	WBGene00263276
ENSPTRG00000008755.4	ENSMUSG00000027012.15	ENSOCUG00000007619.2	ENSSSCG00000008130.2	ENSOANG00000006600.3	ENSGALG00000040685.1	ENSACAG00000006628.3	ENSDARG00000027063.4	ENSLACG00000007142.2	EHJ67603	HMEL008346	AGAP006357	FBgn0031431	GB40719	NV14833	TC014334	WBGene00003804	WBGene00237358	Bm5030	PPA18881	WBGene00263283
ENSPTRG00000008801.6	ENSMUSG00000027242.14	ENSOCUG00000007716.3	ENSSSCG00000008282.2	ENSOANG00000006637.2	ENSGALG00000041455.1	ENSACAG00000006639.2	ENSDARG00000029058.7	ENSLACG00000007395.1	EHJ78869	HMEL000059	AGAP006535	FBgn0037943	GB53434	NV17648	TC010660	WBGene00000484	WBGene00237365	Bm5172	PPA19305	WBGene00263299
ENSPTRG00000008846.5	ENSMUSG00000027288.16	ENSOCUG00000007739.3	ENSSSCG00000008353.2	ENSOANG00000006751.1	ENSGALG00000000943.5	ENSACAG00000006681.3	ENSDARG00000029234.7	ENSLACG00000007398.2	EHJ68499	HMEL017313	AGAP011336	FBgn0035268	GB44623	NV18521	TC011845	WBGene00004760	WBGene00242414	Bm5191	PPA19308	WBGene00263406
ENSPTRG00000008859.4	ENSMUSG00000027498.14	ENSOCUG00000007801.2	ENSSSCG00000008467.2	ENSOANG00000006762.3	ENSGALG00000008859.5	ENSACAG00000006706.3	ENSDARG00000029600.5	ENSLACG00000007482.1	EHJ73561	HMEL007328	AGAP008908	FBgn0031773	GB49590	NV11050	TC000050	WBGene00013599	WBGene00242794	Bm5242	PPA19309	WBGene00263527
ENSPTRG00000008899.4	ENSMUSG00000027509.11	ENSOCUG00000008044.2	ENSSSCG00000008499.2	ENSOANG00000006932.2	ENSGALG00000009681.6	ENSACAG00000006728.3	ENSDARG00000031108.9	ENSLACG00000007596.1	EHJ69754	HMEL012085	AGAP002309	FBgn0023458	GB46714	NV17347	TC002135	WBGene00022141	WBGene00243033	Bm5348	PPA19310	WBGene00263583
ENSPTRG00000008954.5	ENSMUSG00000027630.13	ENSOCUG00000008219.3	ENSSSCG00000008536.2	ENSOANG00000007128.2	ENSGALG00000008419.6	ENSACAG00000006777.3	ENSDARG00000031886.8	ENSLACG00000007679.1	EHJ67617	HMEL002598	AGAP000981	FBgn0033052	GB47339	NV10793	TC013456	WBGene00020254	WBGene00243038	Bm5442	PPA19312	WBGene00263679
ENSPTRG00000009012.5	ENSMUSG00000027669.14	ENSOCUG00000008440.3	ENSSSCG00000008553.2	ENSOANG00000007145.2	ENSGALG00000013874.5	ENSACAG00000006781.3	ENSDARG00000032013.6	ENSLACG00000007741.1	EHJ63978	HMEL006534	AGAP007815	FBgn0260935	GB53939	NV14948	TC002358	WBGene00018294	WBGene00243209	Bm5478	PPA19313	WBGene00263699
ENSPTRG00000009488.5	ENSMUSG00000027778.15	ENSOCUG00000008460.3	ENSSSCG00000008604.2	ENSOANG00000007172.1	ENSGALG00000013951.5	ENSACAG00000006997.3	ENSDARG00000033551.7	ENSLACG00000007751.2	EHJ66955	HMEL002069	AGAP007525	FBgn0032391	GB42538	NV15703	TC008972	WBGene00010496	WBGene00243269	Bm5481	PPA19314	WBGene00263732
ENSPTRG00000009515.3	ENSMUSG00000027799.12	ENSOCUG00000008564.2	ENSSSCG00000008635.2	ENSOANG00000007187.3	ENSGALG00000037549.1	ENSACAG00000007008.3	ENSDARG00000035147.7	ENSLACG00000007777.1	EHJ66153	HMEL005361	AGAP011887	FBgn0023510	GB50063	NV10429	TC007593	WBGene00014151	WBGene00243277	Bm5499	PPA19316	WBGene00263885
ENSPTRG00000009578.4	ENSMUSG00000027998.11	ENSOCUG00000008679.2	ENSSSCG00000008712.2	ENSOANG00000007268.2	ENSGALG00000016042.3	ENSACAG00000007095.3	ENSDARG00000035357.4	ENSLACG00000007814.1	EHJ71849	HMEL012199	AGAP012373	FBgn0032395	GB55849	NV17217	TC013264	WBGene00021316	WBGene00243295	Bm5515	PPA20662	WBGene00263977
ENSPTRG00000009604.5	ENSMUSG00000028080.16	ENSOCUG00000008716.3	ENSSSCG00000008789.2	ENSOANG00000007313.2	ENSGALG00000036963.1	ENSACAG00000007114.3	ENSDARG00000035540.7	ENSLACG00000007870.1	EHJ64990	HMEL017051	AGAP000200	FBgn0034745	GB49933	NV16272	TC015672	WBGene00012806	WBGene00243365	Bm5567	PPA21217	WBGene00264034
ENSPTRG00000009647.5	ENSMUSG00000028086.15	ENSOCUG00000008870.3	ENSSSCG00000008996.2	ENSOANG00000007316.3	ENSGALG00000012724.5	ENSACAG00000007141.3	ENSDARG00000035598.5	ENSLACG00000007933.1	EHJ73902	HMEL006989	AGAP010575	FBgn0036973	GB52925	NV12555	TC003254	WBGene00015670	WBGene00243428	Bm5600	PPA21274	WBGene00264096
ENSPTRG00000009747.4	ENSMUSG00000028245.15	ENSOCUG00000008928.2	ENSSSCG00000009230.2	ENSOANG00000007656.2	ENSGALG00000004500.5	ENSACAG00000007156.3	ENSDARG00000036293.5	ENSLACG00000007945.1	EHJ74292	HMEL017486	AGAP008550	FBgn0033653	GB51699	NV10554	TC007807	WBGene00008921	WBGene00237479	Bm5942	PPA21397	WBGene00264184
ENSPTRG00000009807.5	ENSMUSG00000028337.14	ENSOCUG00000009040.3	ENSSSCG00000009333.1	ENSOANG00000007724.3	ENSGALG00000021637.5	ENSACAG00000007508.3	ENSDARG00000036338.6	ENSLACG00000008148.1	EHJ69144	HMEL016101	AGAP010041	FBgn0265935	GB44354	NV16307	TC003004	WBGene00009976	WBGene00243524	Bm6137	PPA21398	WBGene00264328
ENSPTRG00000009885.5	ENSMUSG00000028391.16	ENSOCUG00000009119.3	ENSSSCG00000009657.2	ENSOANG00000007725.3	ENSGALG00000034618.2	ENSACAG00000007675.3	ENSDARG00000037109.7	ENSLACG00000008199.1	EHJ77168	HMEL011579	AGAP008660	FBgn0033890	GB48150	NV16725	TC011605	WBGene00009211	WBGene00243563	Bm6316	PPA21667	WBGene00264497
ENSPTRG00000009977.5	ENSMUSG00000028409.11	ENSOCUG00000009152.2	ENSSSCG00000009802.2	ENSOANG00000007791.3	ENSGALG00000017019.4	ENSACAG00000007692.3	ENSDARG00000037283.8	ENSLACG00000008225.1	EHJ65867	HMEL013895	AGAP010182	FBgn0039601	GB54939	NV12043	TC015135	WBGene00003177	WBGene00243597	Bm6338	PPA21709	WBGene00264564
ENSPTRG00000010042.4	ENSMUSG00000028436.8	ENSOCUG00000009193.3	ENSSSCG00000009853.2	ENSOANG00000007857.2	ENSGALG00000033971.1	ENSACAG00000007717.3	ENSDARG00000037334.4	ENSLACG00000008325.2	EHJ66071	HMEL011844	AGAP007423	FBgn0032339	GB51414	NV16171	TC002221	WBGene00000891	WBGene00243598	Bm6359	PPA22147	WBGene00264713
ENSPTRG00000010168.4	ENSMUSG00000028577.13	ENSOCUG00000009197.3	ENSSSCG00000009860.2	ENSOANG00000007868.1	ENSGALG00000036530.1	ENSACAG00000007868.2	ENSDARG00000037357.6	ENSLACG00000008453.2	EHJ76358	HMEL017834	AGAP003389	FBgn0263110	GB42771	NV21097	TC001395	WBGene00012858	WBGene00243610	Bm6496	PPA22266	WBGene00265064
ENSPTRG00000010174.3	ENSMUSG00000028730.14	ENSOCUG00000009400.3	ENSSSCG00000009944.2	ENSOANG00000008209.2	ENSGALG00000008139.5	ENSACAG00000007925.3	ENSDARG00000037406.6	ENSLACG00000008499.2	EHJ74672	HMEL010892	AGAP008286	FBgn0001961	GB43759	NV13954	TC001329	WBGene00003224	WBGene00243629	Bm6538	PPA22297	WBGene00265226
ENSPTRG00000010250.5	ENSMUSG00000028798.16	ENSOCUG00000009405.3	ENSSSCG00000010118.2	ENSOANG00000008213.2	ENSGALG00000029199.1	ENSACAG00000008068.3	ENSDARG00000037871.7	ENSLACG00000008577.1	EHJ76463	HMEL009112	AGAP004768	FBgn0000588	GB47272	NV14668	TC009967	WBGene00009977	WBGene00243882	Bm6542	PPA22491	WBGene00265299
ENSPTRG00000010252.5	ENSMUSG00000029029.14	ENSOCUG00000009788.3	ENSSSCG00000010130.2	ENSOANG00000008486.2	ENSGALG00000005158.4	ENSACAG00000008157.3	ENSDARG00000037966.5	ENSLACG00000008632.2	EHJ77149	HMEL007424	AGAP011562	FBgn0036292	GB41980	NV12374	TC008526	WBGene00006594	WBGene00243903	Bm6564	PPA22645	WBGene00265407
ENSPTRG00000010264.5	ENSMUSG00000029064.15	ENSOCUG00000009845.3	ENSSSCG00000010151.3	ENSOANG00000008530.3	ENSGALG00000012199.6	ENSACAG00000008210.3	ENSDARG00000038543.4	ENSLACG00000008855.1	EHJ64958	HMEL012674	AGAP006239	FBgn0032891	GB49776	NV10090	TC003673	WBGene00003883	WBGene00243995	Bm6750	PPA22649	WBGene00265473
ENSPTRG00000010532.4	ENSMUSG00000029120.10	ENSOCUG00000009881.3	ENSSSCG00000010187.2	ENSOANG00000008576.4	ENSGALG00000017318.5	ENSACAG00000008296.3	ENSDARG00000038713.6	ENSLACG00000008914.1	EHJ67557	HMEL013551	AGAP000602	FBgn0265102	GB42374	NV11774	TC012433	WBGene00010435	WBGene00244038	Bm6789	PPA22667	WBGene00265572
ENSPTRG00000010534.6	ENSMUSG00000029364.15	ENSOCUG00000009901.3	ENSSSCG00000010383.2	ENSOANG00000008695.3	ENSGALG00000001925.5	ENSACAG00000008361.3	ENSDARG00000038743.5	ENSLACG00000009014.2	EHJ71353	HMEL017208	AGAP009782	FBgn0000351	GB51657	NV15488	TC014725	WBGene00009825	WBGene00244090	Bm6814	PPA22668	WBGene00265724
ENSPTRG00000010653.5	ENSMUSG00000029442.18	ENSOCUG00000009944.3	ENSSSCG00000010563.2	ENSOANG00000008865.1	ENSGALG00000001933.4	ENSACAG00000008365.3	ENSDARG00000038788.6	ENSLACG00000009056.1	EHJ64555	HMEL017053	AGAP006092	FBgn0029857	GB49533	NV14353	TC004245	WBGene00007752	WBGene00244225	Bm7050	PPA22768	WBGene00265779
ENSPTRG00000010804.4	ENSMUSG00000029578.15	ENSOCUG00000010071.3	ENSSSCG00000010566.2	ENSOANG00000008884.1	ENSGALG00000031263.2	ENSACAG00000008874.3	ENSDARG00000038879.5	ENSLACG00000009095.1	EHJ70436	HMEL006007	AGAP010190	FBgn0034838	GB54805	NV16392	TC005933	WBGene00004185	WBGene00244337	Bm7051	PPA23338	WBGene00266201
ENSPTRG00000010882.5	ENSMUSG00000029621.14	ENSOCUG00000010151.3	ENSSSCG00000010597.2	ENSOANG00000008950.1	ENSGALG00000004365.6	ENSACAG00000008899.3	ENSDARG00000039878.6	ENSLACG00000009130.1	EHJ69171	HMEL016905	AGAP000479	FBgn0039451	GB45018	NV11325	TC008935	WBGene00012641	WBGene00244453	Bm7115	PPA24030	WBGene00266630
ENSPTRG00000011165.4	ENSMUSG00000029622.16	ENSOCUG00000010160.3	ENSSSCG00000010692.2	ENSOANG00000008958.2	ENSGALG00000003708.3	ENSACAG00000008932.3	ENSDARG00000040453.4	ENSLACG00000009257.1	EHJ72881	HMEL016774	AGAP000017	FBgn0036771	GB52352	NV15732	TC001356	WBGene00018213	WBGene00244456	Bm7127	PPA24041	WBGene00266648
ENSPTRG00000011192.4	ENSMUSG00000029658.17	ENSOCUG00000010281.3	ENSSSCG00000010726.2	ENSOANG00000009000.3	ENSGALG00000044567.1	ENSACAG00000009019.3	ENSDARG00000040657.5	ENSLACG00000009326.2	EHJ69061	HMEL009933	AGAP004502	FBgn0038674	GB41485	NV14260	TC030756	WBGene00004075	WBGene00244509	Bm7146	PPA24048	WBGene00266774
ENSPTRG00000011236.3	ENSMUSG00000029703.10	ENSOCUG00000010382.3	ENSSSCG00000010811.2	ENSOANG00000009099.2	ENSGALG00000008120.6	ENSACAG00000009169.3	ENSDARG00000040730.7	ENSLACG00000009350.1	EHJ75986	HMEL007778	AGAP005891	FBgn0004889	GB40983	NV13755	TC015441	WBGene00016935	WBGene00244580	Bm7155	PPA24556	WBGene00266805
ENSPTRG00000011621.5	ENSMUSG00000029713.15	ENSOCUG00000010446.3	ENSSSCG00000010839.2	ENSOANG00000009133.1	ENSGALG00000002450.4	ENSACAG00000009264.3	ENSDARG00000040779.5	ENSLACG00000009436.2	EHJ63459	HMEL000025	AGAP005330	FBgn0053172	GB45883	NV17589	TC006548	WBGene00004744	WBGene00244617	Bm7172	PPA24696	WBGene00266843
ENSPTRG00000011651.5	ENSMUSG00000029757.16	ENSOCUG00000010499.2	ENSSSCG00000010849.2	ENSOANG00000009245.2	ENSGALG00000009081.6	ENSACAG00000009329.3	ENSDARG00000041113.4	ENSLACG00000009506.1	EHJ71508	HMEL014580	AGAP008095	FBgn0035027	GB43755	NV12764	TC003309	WBGene00018672	WBGene00244637	Bm7175	PPA24698	WBGene00266900
ENSPTRG00000011686.5	ENSMUSG00000030032.12	ENSOCUG00000010554.2	ENSSSCG00000010986.2	ENSOANG00000009257.3	ENSGALG00000015184.5	ENSACAG00000009351.3	ENSDARG00000041140.7	ENSLACG00000009513.2	EHJ63862	HMEL012031	AGAP028184	FBgn0030122	GB41797	NV25406	TC007691	WBGene00007428	WBGene00244665	Bm7219	PPA24699	WBGene00266912
ENSPTRG00000011751.4	ENSMUSG00000030224.10	ENSOCUG00000010697.3	ENSSSCG00000010999.2	ENSOANG00000009346.3	ENSGALG00000040994.1	ENSACAG00000009416.3	ENSDARG00000041226.5	ENSLACG00000009655.1	EHJ66635	HMEL006756	AGAP008331	FBgn0043362	GB41690	NV10946	TC015986	WBGene00018564	WBGene00237603	Bm7289	PPA25157	WBGene00267228
ENSPTRG00000011763.5	ENSMUSG00000030298.10	ENSOCUG00000010699.3	ENSSSCG00000011184.2	ENSOANG00000009440.2	ENSGALG00000000247.4	ENSACAG00000009465.3	ENSDARG00000041239.6	ENSLACG00000009726.1	EHJ63739	HMEL014065	AGAP001149	FBgn0263605	GB44642	NV13404	TC000267	WBGene00001118	WBGene00244891	Bm7292	PPA25158	WBGene00268118
ENSPTRG00000011771.5	ENSMUSG00000030323.13	ENSOCUG00000010719.3	ENSSSCG00000011261.2	ENSOANG00000009481.2	ENSGALG00000003937.5	ENSACAG00000009471.3	ENSDARG00000041600.4	ENSLACG00000009810.1	EHJ77772	HMEL013193	AGAP009942	FBgn0035317	GB45156	NV11027	TC010153	WBGene00011820	WBGene00237622	Bm7431	PPA25166	WBGene00268129
ENSPTRG00000011792.5	ENSMUSG00000030374.15	ENSOCUG00000010794.3	ENSSSCG00000011369.2	ENSOANG00000009492.2	ENSGALG00000015435.5	ENSACAG00000009533.3	ENSDARG00000041619.4	ENSLACG00000009831.1	EHJ78258	HMEL009318	AGAP011814	FBgn0031779	GB42945	NV13206	TC003293	WBGene00021877	WBGene00244957	Bm7473	PPA25174	WBGene00268148
ENSPTRG00000011830.6	ENSMUSG00000030410.16	ENSOCUG00000010944.3	ENSSSCG00000011426.2	ENSOANG00000009681.4	ENSGALG00000008452.5	ENSACAG00000009635.3	ENSDARG00000041870.3	ENSLACG00000010142.1	EHJ64430	HMEL016524	AGAP010152	FBgn0033471	GB49481	NV13355	TC030542	WBGene00007493	WBGene00244984	Bm7590	PPA25284
ENSPTRG00000011863.5	ENSMUSG00000030619.9	ENSOCUG00000011087.3	ENSSSCG00000011433.2	ENSOANG00000009691.4	ENSGALG00000004350.6	ENSACAG00000009770.3	ENSDARG00000041991.6	ENSLACG00000010222.1	EHJ68050	HMEL005865	AGAP006359	FBgn0052823	GB46189	NV18273	TC014633	WBGene00000911	WBGene00245101	Bm7664	PPA25285
ENSPTRG00000012001.5	ENSMUSG00000030707.15	ENSOCUG00000011180.3	ENSSSCG00000011572.2	ENSOANG00000009742.2	ENSGALG00000012575.5	ENSACAG00000009806.3	ENSDARG00000042147.6	ENSLACG00000010244.1	EHJ77110	HMEL003054	AGAP004418	FBgn0030412	GB49090	NV15712	TC001220	WBGene00001284	WBGene00245187	Bm8215	PPA25404
ENSPTRG00000012085.3	ENSMUSG00000031166.13	ENSOCUG00000011223.3	ENSSSCG00000011662.2	ENSOANG00000009768.2	ENSGALG00000016385.5	ENSACAG00000009963.3	ENSDARG00000042484.8	ENSLACG00000010289.1	EHJ74901	HMEL009299	AGAP002173	FBgn0039301	GB46693	NV16966	TC000064	WBGene00001225	WBGene00245295	Bm8416	PPA25407
ENSPTRG00000012229.3	ENSMUSG00000031353.13	ENSOCUG00000011288.2	ENSSSCG00000011738.2	ENSOANG00000009811.2	ENSGALG00000032368.1	ENSACAG00000010257.2	ENSDARG00000042553.6	ENSLACG00000010358.1	EHJ71900	HMEL017750	AGAP028650	FBgn0053497	GB49188	NV10625	TC014674	WBGene00022420	WBGene00245376	Bm8890	PPA25484
ENSPTRG00000012435.4	ENSMUSG00000031755.6	ENSOCUG00000011340.3	ENSSSCG00000011760.2	ENSOANG00000009819.4	ENSGALG00000028897.3	ENSACAG00000010341.3	ENSDARG00000042728.6	ENSLACG00000010378.1	EHJ75675	HMEL006309	AGAP006735	FBgn0036263	GB50175	NV10648	TC008111	WBGene00021734	WBGene00245568	Bm8942	PPA26115
ENSPTRG00000012562.5	ENSMUSG00000031787.8	ENSOCUG00000011351.3	ENSSSCG00000011788.2	ENSOANG00000009844.2	ENSGALG00000038838.1	ENSACAG00000010426.2	ENSDARG00000042840.8	ENSLACG00000010601.1	EHJ68971	HMEL007133	AGAP010035	FBgn0083960	GB51344	NV10546	TC001420	WBGene00008403	WBGene00245594	Bm9326	PPA26370
ENSPTRG00000012730.3	ENSMUSG00000031959.15	ENSOCUG00000011375.3	ENSSSCG00000012056.2	ENSOANG00000009869.2	ENSGALG00000010760.6	ENSACAG00000010481.3	ENSDARG00000043238.8	ENSLACG00000010607.1	EHJ74413	HMEL012165	AGAP007731	FBgn0034452	GB47812	NV21657	TC012244	WBGene00019436	WBGene00245664	Bm9478	PPA27411
ENSPTRG00000012823.3	ENSMUSG00000032127.9	ENSOCUG00000011418.3	ENSSSCG00000012102.3	ENSOANG00000009876.3	ENSGALG00000006936.5	ENSACAG00000010555.3	ENSDARG00000043357.5	ENSLACG00000010611.2	EHJ73028	HMEL004408	AGAP010418	FBgn0003654	GB48932	NV10804	TC001352	WBGene00022139	WBGene00245768	Bm9537	PPA27837
ENSPTRG00000012828.6	ENSMUSG00000032192.9	ENSOCUG00000011450.3	ENSSSCG00000012149.3	ENSOANG00000009941.1	ENSGALG00000045237.1	ENSACAG00000010583.2	ENSDARG00000043417.7	ENSLACG00000010655.1	EHJ75984	HMEL003601	AGAP002839	FBgn0030629	GB48457	NV15207	TC002674	WBGene00020721	WBGene00246047	Bm9540	PPA27848
ENSPTRG00000012885.5	ENSMUSG00000032253.13	ENSOCUG00000011555.3	ENSSSCG00000012192.1	ENSOANG00000010161.3	ENSGALG00000045726.1	ENSACAG00000010739.2	ENSDARG00000043884.7	ENSLACG00000010667.2	EHJ68570	HMEL014127	AGAP011622	FBgn0030630	GB47179	NV18435	TC010925		WBGene00237754	Bm9541	PPA28719
ENSPTRG00000012913.3	ENSMUSG00000032280.16	ENSOCUG00000011645.3	ENSSSCG00000012290.3	ENSOANG00000010268.3	ENSGALG00000000864.5	ENSACAG00000010868.3	ENSDARG00000044056.8	ENSLACG00000010721.2	EHJ65634	HMEL002386	AGAP001406	FBgn0067861	GB40271	NV10168	TC011780		WBGene00246396	Bm9699	PPA28846
ENSPTRG00000012980.5	ENSMUSG00000032458.6	ENSOCUG00000011860.3	ENSSSCG00000012645.3	ENSOANG00000010326.1	ENSGALG00000033300.1	ENSACAG00000010904.2	ENSDARG00000044400.5	ENSLACG00000010822.1	EHJ66172	HMEL003193	AGAP001885	FBgn0035264	GB44235	NV11083	TC012273		WBGene00246501	Bm9700	PPA28895
ENSPTRG00000013000.4	ENSMUSG00000032485.14	ENSOCUG00000011891.3	ENSSSCG00000012920.2	ENSOANG00000010327.2	ENSGALG00000032529.1	ENSACAG00000010925.3	ENSDARG00000044488.4	ENSLACG00000010842.1	EHJ77092	HMEL003333	AGAP009046	FBgn0262560	GB50322	NV23746	TC012023		WBGene00246763	Bm9906	PPA29041
ENSPTRG00000013051.6	ENSMUSG00000032512.7	ENSOCUG00000011893.3	ENSSSCG00000013061.2	ENSOANG00000010875.4	ENSGALG00000004901.6	ENSACAG00000010964.3	ENSDARG00000044801.6	ENSLACG00000010943.1	EHJ74237	HMEL009603	AGAP007763	FBgn0032915	GB42038	NV18576	TC009613			Bm9955	PPA29042
ENSPTRG00000013647.2	ENSMUSG00000032571.14	ENSOCUG00000011969.3	ENSSSCG00000013107.2	ENSOANG00000010888.2	ENSGALG00000013872.6	ENSACAG00000011203.3	ENSDARG00000044820.6	ENSLACG00000011141.2	EHJ72518	HMEL003237	AGAP010453	FBgn0031782	GB51197	NV11674	TC000957			Bm9993	PPA29132
ENSPTRG00000013658.5	ENSMUSG00000032624.15	ENSOCUG00000012008.2	ENSSSCG00000013243.2	ENSOANG00000010892.2	ENSGALG00000032776.1	ENSACAG00000011253.1	ENSDARG00000045019.7	ENSLACG00000011276.1	EHJ68365	HMEL008026	AGAP005524	FBgn0031399	GB46178	NV23047	TC012428				PPA29252
ENSPTRG00000013891.2	ENSMUSG00000032834.11	ENSOCUG00000012044.2	ENSSSCG00000013262.3	ENSOANG00000010910.2	ENSGALG00000030831.2	ENSACAG00000011318.3	ENSDARG00000051920.4	ENSLACG00000011680.1	EHJ73431	HMEL000010	AGAP000320	FBgn0266848	GB45179	NV11304	TC003821				PPA29577
ENSPTRG00000013912.4	ENSMUSG00000032867.8	ENSOCUG00000012213.3	ENSSSCG00000013416.2	ENSOANG00000011033.2	ENSGALG00000039120.2	ENSACAG00000011336.2	ENSDARG00000051970.4	ENSLACG00000011771.1	EHJ73150	HMEL009849	AGAP000678	FBgn0038609	GB44507	NV20613	TC008686
ENSPTRG00000013948.3	ENSMUSG00000033285.15	ENSOCUG00000012360.3	ENSSSCG00000013423.2	ENSOANG00000011034.4	ENSGALG00000012759.5	ENSACAG00000011408.3	ENSDARG00000052344.5	ENSLACG00000011837.2	EHJ73213	HMEL013173	AGAP004190	FBgn0032798	GB40440	NV21875	TC013868
ENSPTRG00000014060.4	ENSMUSG00000033902.11	ENSOCUG00000012438.2	ENSSSCG00000013477.2	ENSOANG00000011097.3	ENSGALG00000040917.2	ENSACAG00000011422.3	ENSDARG00000053386.6	ENSLACG00000011920.1	EHJ76801	HMEL002222	AGAP008689	FBgn0036567	GB45923	NV17845	TC011384
ENSPTRG00000014068.5	ENSMUSG00000034379.8	ENSOCUG00000012572.2	ENSSSCG00000013481.2	ENSOANG00000011146.4	ENSGALG00000008043.5	ENSACAG00000011490.3	ENSDARG00000053517.6	ENSLACG00000011954.1	EHJ68056	HMEL002599	AGAP004545	FBgn0032935	GB40704	NV14512	TC000831
ENSPTRG00000014619.5	ENSMUSG00000034706.16	ENSOCUG00000012700.3	ENSSSCG00000013722.2	ENSOANG00000011192.3	ENSGALG00000031699.1	ENSACAG00000011527.3	ENSDARG00000053554.6	ENSLACG00000012131.2	EHJ64810	HMEL013113	AGAP008233	FBgn0050349	GB54449	NV16566	TC004888
ENSPTRG00000014765.5	ENSMUSG00000034758.12	ENSOCUG00000012934.2	ENSSSCG00000013725.1	ENSOANG00000011524.2	ENSGALG00000043428.2	ENSACAG00000011603.3	ENSDARG00000054355.5	ENSLACG00000012158.1	EHJ69278	HMEL005774	AGAP007948	FBgn0034566	GB53879	NV10897	TC006977
ENSPTRG00000014864.5	ENSMUSG00000034771.15	ENSOCUG00000013015.2	ENSSSCG00000014061.2	ENSOANG00000011538.4	ENSGALG00000039924.1	ENSACAG00000011806.3	ENSDARG00000054572.5	ENSLACG00000012206.2	EHJ69229	HMEL002291	AGAP003804	FBgn0029840	GB43770	NV13981	TC004403
ENSPTRG00000014905.5	ENSMUSG00000035126.19	ENSOCUG00000013185.3	ENSSSCG00000014068.2	ENSOANG00000011627.3	ENSGALG00000028949.2	ENSACAG00000011808.2	ENSDARG00000054610.4	ENSLACG00000012260.1	EHJ74333	HMEL010170	AGAP006036	FBgn0033059	GB54158	NV22713	TC003445
ENSPTRG00000014980.2	ENSMUSG00000035295.10	ENSOCUG00000013378.3	ENSSSCG00000014098.2	ENSOANG00000011686.2	ENSGALG00000012631.4	ENSACAG00000011888.3	ENSDARG00000054807.5	ENSLACG00000012275.1	EHJ72716	HMEL016934	AGAP011163	FBgn0030000	GB49837	NV18731	TC005989
ENSPTRG00000014989.4	ENSMUSG00000035351.16	ENSOCUG00000013619.3	ENSSSCG00000014199.2	ENSOANG00000011698.3	ENSGALG00000010061.5	ENSACAG00000011905.2	ENSDARG00000055377.5	ENSLACG00000012283.1	EHJ70038	HMEL008648	AGAP000480	FBgn0037648	GB47351	NV18410	TC012028
ENSPTRG00000015274.5	ENSMUSG00000035395.11	ENSOCUG00000013884.3	ENSSSCG00000014372.3	ENSOANG00000011893.2	ENSGALG00000009463.4	ENSACAG00000011999.3	ENSDARG00000056473.7	ENSLACG00000012300.1	EHJ70711	HMEL002443	AGAP005429	FBgn0036195	GB52453	NV24475	TC015211
ENSPTRG00000015378.4	ENSMUSG00000035560.5	ENSOCUG00000013912.3	ENSSSCG00000014819.2	ENSOANG00000011913.3	ENSGALG00000026822.2	ENSACAG00000012008.3	ENSDARG00000056517.4	ENSLACG00000012315.2	EHJ66419	HMEL014177	AGAP000009	FBgn0033339	GB53690	NV24110	TC002121
ENSPTRG00000015388.4	ENSMUSG00000035572.16	ENSOCUG00000013944.2	ENSSSCG00000014831.2	ENSOANG00000011985.2	ENSGALG00000032588.2	ENSACAG00000012021.3	ENSDARG00000056797.6	ENSLACG00000012348.2	EHJ67876	HMEL009621	AGAP011621	FBgn0032340	GB51851	NV16047	TC004239
ENSPTRG00000015459.4	ENSMUSG00000035754.8	ENSOCUG00000014008.3	ENSSSCG00000014915.2	ENSOANG00000012065.2	ENSGALG00000046188.1	ENSACAG00000012119.3	ENSDARG00000057105.5	ENSLACG00000012349.1	EHJ68341	HMEL000053	AGAP012792	FBgn0053499	GB44685	NV14403	TC011326
ENSPTRG00000015578.6	ENSMUSG00000035949.15	ENSOCUG00000014199.3	ENSSSCG00000015288.2	ENSOANG00000012144.2	ENSGALG00000003381.5	ENSACAG00000012138.3	ENSDARG00000057635.6	ENSLACG00000012389.1	EHJ72831	HMEL013627	AGAP007799	FBgn0029892	GB49037	NV12427	TC009369
ENSPTRG00000015597.3	ENSMUSG00000036270.16	ENSOCUG00000014233.3	ENSSSCG00000015335.2	ENSOANG00000012165.2	ENSGALG00000002798.5	ENSACAG00000012143.2	ENSDARG00000058020.6	ENSLACG00000012425.1	EHJ76100	HMEL016177	AGAP009027	FBgn0038397	GB52737	NV10595	TC014717
ENSPTRG00000015639.5	ENSMUSG00000036613.8	ENSOCUG00000014251.2	ENSSSCG00000015343.2	ENSOANG00000012190.2	ENSGALG00000002227.6	ENSACAG00000012328.3	ENSDARG00000058038.6	ENSLACG00000012727.1	EHJ71869	HMEL002295	AGAP011551	FBgn0261535	GB55164	NV15355	TC005673
ENSPTRG00000015646.3	ENSMUSG00000036661.13	ENSOCUG00000014310.3	ENSSSCG00000015600.2	ENSOANG00000012211.2	ENSGALG00000011827.5	ENSACAG00000012461.3	ENSDARG00000058090.7	ENSLACG00000012757.1	EHJ78763	HMEL003798	AGAP009862	FBgn0003978	GB45337	NV17902	TC006367
ENSPTRG00000015782.4	ENSMUSG00000036678.7	ENSOCUG00000014470.3	ENSSSCG00000015765.2	ENSOANG00000012299.3	ENSGALG00000004693.6	ENSACAG00000012679.3	ENSDARG00000058608.6	ENSLACG00000012823.1	EHJ65700	HMEL008124	AGAP002260	FBgn0250850	GB42670	NV16989	TC004637
ENSPTRG00000015883.5	ENSMUSG00000036769.14	ENSOCUG00000014479.3	ENSSSCG00000015766.2	ENSOANG00000012319.4	ENSGALG00000011724.6	ENSACAG00000012738.3	ENSDARG00000058696.6	ENSLACG00000012900.1	EHJ73203	HMEL016267	AGAP007970	FBgn0263988	GB49949	NV12596	TC000130
ENSPTRG00000015916.5	ENSMUSG00000037020.16	ENSOCUG00000014588.3	ENSSSCG00000015861.2	ENSOANG00000012452.3	ENSGALG00000008692.5	ENSACAG00000012744.2	ENSDARG00000058871.5	ENSLACG00000012915.1	EHJ76992	HMEL007837	AGAP011539	FBgn0035799	GB50605	NV14831	TC001102
ENSPTRG00000015990.5	ENSMUSG00000037275.14	ENSOCUG00000014685.3	ENSSSCG00000015948.2	ENSOANG00000012576.2	ENSGALG00000040864.1	ENSACAG00000012777.3	ENSDARG00000059212.3	ENSLACG00000013020.1	EHJ67369	HMEL006155	AGAP008159	FBgn0032188	GB54177	NV13218	TC015282
ENSPTRG00000016241.5	ENSMUSG00000037416.12	ENSOCUG00000014766.3	ENSSSCG00000016036.2	ENSOANG00000012617.2	ENSGALG00000004545.5	ENSACAG00000012866.3	ENSDARG00000059760.6	ENSLACG00000013022.1	EHJ72485	HMEL010040	AGAP007984	FBgn0053969	GB53066	NV10475	TC006217
ENSPTRG00000016514.6	ENSMUSG00000037474.13	ENSOCUG00000014796.3	ENSSSCG00000016116.2	ENSOANG00000012620.2	ENSGALG00000008760.6	ENSACAG00000012937.3	ENSDARG00000059855.6	ENSLACG00000013058.1	EHJ76101	HMEL011550	AGAP011540	FBgn0035850	GB43438	NV18540	TC007705
ENSPTRG00000016533.5	ENSMUSG00000037572.16	ENSOCUG00000014825.3	ENSSSCG00000016189.2	ENSOANG00000012653.3	ENSGALG00000001017.6	ENSACAG00000012964.3	ENSDARG00000060207.5	ENSLACG00000013147.1	EHJ77743	HMEL009682	AGAP010737	FBgn0037980	GB53647	NV14152	TC006692
ENSPTRG00000016611.5	ENSMUSG00000037622.14	ENSOCUG00000014918.3	ENSSSCG00000016255.2	ENSOANG00000012735.2	ENSGALG00000000638.6	ENSACAG00000012972.2	ENSDARG00000060249.5	ENSLACG00000013222.1	EHJ74124	HMEL002323	AGAP000990	FBgn0002566	GB43042	NV14323	TC006368
ENSPTRG00000016806.4	ENSMUSG00000037816.10	ENSOCUG00000015110.3	ENSSSCG00000016300.2	ENSOANG00000012835.2	ENSGALG00000011365.5	ENSACAG00000013012.3	ENSDARG00000060312.7	ENSLACG00000013237.1	EHJ68765	HMEL007143	AGAP004087	FBgn0029993	GB51601	NV13647	TC008973
ENSPTRG00000016872.5	ENSMUSG00000037890.13	ENSOCUG00000015135.3	ENSSSCG00000016407.2	ENSOANG00000012846.2	ENSGALG00000005390.5	ENSACAG00000013029.3	ENSDARG00000060320.6	ENSLACG00000013247.1	EHJ66472		AGAP004483	FBgn0032520	GB50849	NV14446	TC004935
ENSPTRG00000016905.3	ENSMUSG00000037957.14	ENSOCUG00000015246.3	ENSSSCG00000016437.2	ENSOANG00000012892.2	ENSGALG00000032361.1	ENSACAG00000013231.3	ENSDARG00000060438.4	ENSLACG00000013358.1	EHJ72713		AGAP012274	FBgn0260933	GB54580	NV20297	TC009011
ENSPTRG00000016930.2	ENSMUSG00000038299.15	ENSOCUG00000015285.3	ENSSSCG00000016532.2	ENSOANG00000013014.3	ENSGALG00000029369.1	ENSACAG00000013236.3	ENSDARG00000060469.6	ENSLACG00000013428.1	EHJ75157		AGAP012134	FBgn0035256	GB45177	NV30291	TC010491
ENSPTRG00000016982.3	ENSMUSG00000038446.8	ENSOCUG00000015295.2	ENSSSCG00000016846.2	ENSOANG00000013175.3	ENSGALG00000008786.6	ENSACAG00000013268.3	ENSDARG00000060835.7	ENSLACG00000013482.1	EHJ75453		AGAP010685	FBgn0002121	GB55743	NV12031	TC012427
ENSPTRG00000017011.1	ENSMUSG00000038564.10	ENSOCUG00000015336.3	ENSSSCG00000016904.2	ENSOANG00000013177.2	ENSGALG00000008218.4	ENSACAG00000013294.2	ENSDARG00000060854.6	ENSLACG00000013494.1	EHJ68604		AGAP009174	FBgn0037135	GB42164		TC014492
ENSPTRG00000017128.3	ENSMUSG00000038664.16	ENSOCUG00000015353.3	ENSSSCG00000016934.2	ENSOANG00000013233.2	ENSGALG00000014060.6	ENSACAG00000013337.3	ENSDARG00000060948.6	ENSLACG00000013500.1	EHJ76931		AGAP005910	FBgn0030600	GB51596		TC010101
ENSPTRG00000017166.5	ENSMUSG00000038683.15	ENSOCUG00000015386.3	ENSSSCG00000016945.2	ENSOANG00000013290.2	ENSGALG00000014756.5	ENSACAG00000013339.3	ENSDARG00000060994.6	ENSLACG00000013611.2	EHJ72916			FBgn0039530	GB52210		TC009546
ENSPTRG00000017323.4	ENSMUSG00000038697.15	ENSOCUG00000015464.3	ENSSSCG00000016947.2	ENSOANG00000013474.2	ENSGALG00000000668.5	ENSACAG00000013442.3	ENSDARG00000061131.7	ENSLACG00000013624.2	EHJ77139				GB40017		TC015204
ENSPTRG00000017377.5	ENSMUSG00000038733.13	ENSOCUG00000015471.3	ENSSSCG00000017066.2	ENSOANG00000013476.2	ENSGALG00000009559.5	ENSACAG00000013721.3	ENSDARG00000061993.5	ENSLACG00000013674.2	EHJ77140				GB51512		TC006759
ENSPTRG00000017452.4	ENSMUSG00000039375.16	ENSOCUG00000015515.3	ENSSSCG00000017133.2	ENSOANG00000013538.3	ENSGALG00000007653.5	ENSACAG00000013727.2	ENSDARG00000062083.4	ENSLACG00000013738.1	EHJ66452				GB45697		TC000113
ENSPTRG00000017526.5	ENSMUSG00000039382.12	ENSOCUG00000015526.3	ENSSSCG00000017139.2	ENSOANG00000013576.2	ENSGALG00000032843.2	ENSACAG00000014175.3	ENSDARG00000062266.6	ENSLACG00000013842.2	EHJ65271				GB51120		TC008381
ENSPTRG00000017594.5	ENSMUSG00000039637.14	ENSOCUG00000015689.3	ENSSSCG00000017260.2	ENSOANG00000013610.2	ENSGALG00000007565.6	ENSACAG00000014180.3	ENSDARG00000062277.5	ENSLACG00000013908.1	EHJ72987				GB46173		TC013517
ENSPTRG00000017719.2	ENSMUSG00000039715.8	ENSOCUG00000015799.3	ENSSSCG00000017294.2	ENSOANG00000013704.2	ENSGALG00000036640.1	ENSACAG00000014232.3	ENSDARG00000062310.5	ENSLACG00000014175.1	EHJ67400				GB43178		TC011030
ENSPTRG00000018040.4	ENSMUSG00000039828.6	ENSOCUG00000015802.3	ENSSSCG00000017593.2	ENSOANG00000013730.2	ENSGALG00000009902.5	ENSACAG00000014256.3	ENSDARG00000063155.5	ENSLACG00000014179.1	EHJ67362				GB48475		TC014339
ENSPTRG00000018365.6	ENSMUSG00000040034.15	ENSOCUG00000015804.2	ENSSSCG00000017676.2	ENSOANG00000013743.1	ENSGALG00000000235.5	ENSACAG00000014304.3	ENSDARG00000063161.5	ENSLACG00000014204.2	EHJ68142				GB40507		TC007523
ENSPTRG00000018495.5	ENSMUSG00000040389.15	ENSOCUG00000015874.2	ENSSSCG00000017752.2	ENSOANG00000013799.3	ENSGALG00000008207.5	ENSACAG00000014350.3	ENSDARG00000063604.5	ENSLACG00000014249.2	EHJ73263				GB49969		TC009793
ENSPTRG00000018632.5	ENSMUSG00000040506.16	ENSOCUG00000016117.3	ENSSSCG00000017836.2	ENSOANG00000013904.2	ENSGALG00000043497.1	ENSACAG00000014378.3	ENSDARG00000063627.9	ENSLACG00000014259.1	EHJ74853				GB44410		TC015973
ENSPTRG00000018638.3	ENSMUSG00000040560.9	ENSOCUG00000016215.3	ENSSSCG00000017949.2	ENSOANG00000013928.2	ENSGALG00000004702.5	ENSACAG00000014445.3	ENSDARG00000067639.3	ENSLACG00000014505.1					GB55579		TC012249
ENSPTRG00000018687.5	ENSMUSG00000040688.16	ENSOCUG00000016317.3	ENSSSCG00000017994.2	ENSOANG00000014029.3	ENSGALG00000005831.6	ENSACAG00000014467.3	ENSDARG00000069006.6	ENSLACG00000014551.1					GB51422		TC012250
ENSPTRG00000018697.4	ENSMUSG00000040782.12	ENSOCUG00000016358.3	ENSSSCG00000020668.1	ENSOANG00000014112.2	ENSGALG00000044536.1	ENSACAG00000014497.3	ENSDARG00000069269.5	ENSLACG00000014556.1
ENSPTRG00000018817.5	ENSMUSG00000040811.15	ENSOCUG00000016382.3	ENSSSCG00000020879.1	ENSOANG00000014171.3	ENSGALG00000045792.1	ENSACAG00000014501.3	ENSDARG00000069283.4	ENSLACG00000014646.1
ENSPTRG00000018882.5	ENSMUSG00000040877.16	ENSOCUG00000016387.3	ENSSSCG00000020898.1	ENSOANG00000014401.1	ENSGALG00000012336.5	ENSACAG00000014695.3	ENSDARG00000069538.4	ENSLACG00000014929.1
ENSPTRG00000019273.5	ENSMUSG00000040913.10	ENSOCUG00000016401.3	ENSSSCG00000020987.1	ENSOANG00000014457.2	ENSGALG00000034210.1	ENSACAG00000014723.3	ENSDARG00000070080.5	ENSLACG00000014930.1
ENSPTRG00000019422.6	ENSMUSG00000041057.9	ENSOCUG00000016630.3	ENSSSCG00000021194.1	ENSOANG00000014467.2	ENSGALG00000017062.5	ENSACAG00000014726.3	ENSDARG00000073808.4	ENSLACG00000014956.1
ENSPTRG00000019449.4	ENSMUSG00000041268.17	ENSOCUG00000016868.2	ENSSSCG00000021318.1	ENSOANG00000014497.1	ENSGALG00000010471.5	ENSACAG00000014780.3	ENSDARG00000074081.3	ENSLACG00000014972.1
ENSPTRG00000019501.4	ENSMUSG00000041319.13	ENSOCUG00000016892.3	ENSSSCG00000021410.1	ENSOANG00000014507.2	ENSGALG00000002985.6	ENSACAG00000014855.3	ENSDARG00000074611.4	ENSLACG00000015054.2
ENSPTRG00000019539.4	ENSMUSG00000041346.11	ENSOCUG00000017060.3	ENSSSCG00000021541.1	ENSOANG00000014521.3	ENSGALG00000032840.1	ENSACAG00000014886.2	ENSDARG00000074623.4	ENSLACG00000015115.2
ENSPTRG00000019725.5	ENSMUSG00000041438.8	ENSOCUG00000017078.3	ENSSSCG00000021706.1	ENSOANG00000014701.2	ENSGALG00000015531.5	ENSACAG00000014937.3	ENSDARG00000074747.4	ENSLACG00000015141.2
ENSPTRG00000019886.5	ENSMUSG00000041506.15	ENSOCUG00000017155.3	ENSSSCG00000021839.1	ENSOANG00000014791.3	ENSGALG00000041593.1	ENSACAG00000014954.3	ENSDARG00000075098.5	ENSLACG00000015339.1
ENSPTRG00000020279.3	ENSMUSG00000041642.18	ENSOCUG00000017228.3	ENSSSCG00000021890.1	ENSOANG00000014854.3	ENSGALG00000038544.1	ENSACAG00000014959.3	ENSDARG00000075245.5	ENSLACG00000015362.1
ENSPTRG00000020493.5	ENSMUSG00000041729.15	ENSOCUG00000017330.2	ENSSSCG00000022141.1	ENSOANG00000015011.2	ENSGALG00000006165.7	ENSACAG00000015110.3	ENSDARG00000075883.5	ENSLACG00000015471.1
ENSPTRG00000020547.5	ENSMUSG00000041747.2	ENSOCUG00000017409.3	ENSSSCG00000022305.1	ENSOANG00000015076.2	ENSGALG00000031281.1	ENSACAG00000015112.2	ENSDARG00000076110.4	ENSLACG00000015643.1
ENSPTRG00000020626.5	ENSMUSG00000041769.13	ENSOCUG00000017446.3	ENSSSCG00000022313.1	ENSOANG00000015129.2	ENSGALG00000009722.6	ENSACAG00000015291.2	ENSDARG00000076934.4	ENSLACG00000015685.1
ENSPTRG00000020682.4	ENSMUSG00000041895.15	ENSOCUG00000017571.2	ENSSSCG00000022323.1	ENSOANG00000015157.3	ENSGALG00000041082.2	ENSACAG00000015364.3	ENSDARG00000077009.4	ENSLACG00000015733.2
ENSPTRG00000020690.3	ENSMUSG00000042015.17	ENSOCUG00000017692.2	ENSSSCG00000022451.1	ENSOANG00000015336.2	ENSGALG00000008358.6	ENSACAG00000015385.2	ENSDARG00000077264.4	ENSLACG00000015817.2
ENSPTRG00000020832.3	ENSMUSG00000042050.8	ENSOCUG00000017712.3	ENSSSCG00000022624.1	ENSOANG00000015383.3	ENSGALG00000030460.1	ENSACAG00000015417.3	ENSDARG00000077265.3	ENSLACG00000015889.2
ENSPTRG00000020853.4	ENSMUSG00000042055.13	ENSOCUG00000017757.3	ENSSSCG00000022710.1	ENSOANG00000015473.1	ENSGALG00000009551.6	ENSACAG00000015499.2	ENSDARG00000077901.4	ENSLACG00000015915.1
ENSPTRG00000020872.5	ENSMUSG00000042660.7	ENSOCUG00000017834.3	ENSSSCG00000023078.1	ENSOANG00000015488.3	ENSGALG00000046348.1	ENSACAG00000015649.3	ENSDARG00000078136.5	ENSLACG00000016069.1
ENSPTRG00000020880.5	ENSMUSG00000042729.10	ENSOCUG00000017864.2	ENSSSCG00000023177.1	ENSOANG00000015529.2	ENSGALG00000012387.6	ENSACAG00000015703.3	ENSDARG00000078311.4	ENSLACG00000016244.2
ENSPTRG00000020953.6	ENSMUSG00000043020.13	ENSOCUG00000021263.2	ENSSSCG00000023216.1	ENSOANG00000015631.3	ENSGALG00000016187.6	ENSACAG00000015708.2	ENSDARG00000078386.3	ENSLACG00000016262.1
ENSPTRG00000021047.5	ENSMUSG00000043940.15	ENSOCUG00000021412.1	ENSSSCG00000023315.1	ENSOANG00000019746.2	ENSGALG00000014408.6	ENSACAG00000015716.3	ENSDARG00000078533.4	ENSLACG00000016278.2
ENSPTRG00000021048.6	ENSMUSG00000044072.14	ENSOCUG00000021418.1	ENSSSCG00000023385.1	ENSOANG00000019855.2	ENSGALG00000006395.5	ENSACAG00000015772.3	ENSDARG00000078571.5	ENSLACG00000016293.1
ENSPTRG00000021175.4	ENSMUSG00000044083.11	ENSOCUG00000021437.2	ENSSSCG00000023528.1	ENSOANG00000020064.2	ENSGALG00000016509.6	ENSACAG00000015962.3	ENSDARG00000078797.3	ENSLACG00000016317.1
ENSPTRG00000021274.4	ENSMUSG00000044976.17	ENSOCUG00000021691.2	ENSSSCG00000023579.1	ENSOANG00000020421.2	ENSGALG00000008750.5	ENSACAG00000015997.3	ENSDARG00000078890.4	ENSLACG00000016373.1
ENSPTRG00000021276.5	ENSMUSG00000045284.9	ENSOCUG00000021747.2	ENSSSCG00000023587.1	ENSOANG00000020447.2	ENSGALG00000000510.4	ENSACAG00000016032.2	ENSDARG00000079089.3	ENSLACG00000016422.1
ENSPTRG00000021304.6	ENSMUSG00000045302.13	ENSOCUG00000021801.2	ENSSSCG00000023675.1	ENSOANG00000020572.2	ENSGALG00000043661.1	ENSACAG00000016193.3	ENSDARG00000079220.3	ENSLACG00000016464.2
ENSPTRG00000021360.4	ENSMUSG00000045374.18	ENSOCUG00000021897.1	ENSSSCG00000023759.1	ENSOANG00000020702.2	ENSGALG00000008057.5	ENSACAG00000016197.3	ENSDARG00000079241.4	ENSLACG00000016526.2
ENSPTRG00000021435.2	ENSMUSG00000045690.8	ENSOCUG00000022086.1	ENSSSCG00000023833.1	ENSOANG00000020738.2	ENSGALG00000004557.5	ENSACAG00000016277.3	ENSDARG00000079257.4	ENSLACG00000016563.1
ENSPTRG00000021579.5	ENSMUSG00000046991.9	ENSOCUG00000022271.2	ENSSSCG00000023839.1	ENSOANG00000020768.1	ENSGALG00000005722.6	ENSACAG00000016299.3	ENSDARG00000079329.3	ENSLACG00000016575.1
ENSPTRG00000021702.4	ENSMUSG00000047767.17	ENSOCUG00000022801.1	ENSSSCG00000023904.1	ENSOANG00000020812.1	ENSGALG00000001978.5	ENSACAG00000016303.3	ENSDARG00000079440.5	ENSLACG00000016585.2
ENSPTRG00000021759.3	ENSMUSG00000048148.17	ENSOCUG00000022899.2	ENSSSCG00000024057.1	ENSOANG00000020884.2	ENSGALG00000005295.5	ENSACAG00000016340.3	ENSDARG00000079659.4	ENSLACG00000016871.1
ENSPTRG00000021865.5	ENSMUSG00000049106.7	ENSOCUG00000023014.1	ENSSSCG00000024185.1	ENSOANG00000020889.1	ENSGALG00000005800.5	ENSACAG00000016359.3	ENSDARG00000079702.4	ENSLACG00000016885.1
ENSPTRG00000021882.5	ENSMUSG00000049354.8	ENSOCUG00000023043.2	ENSSSCG00000024357.1	ENSOANG00000020906.2	ENSGALG00000035013.1	ENSACAG00000016449.2	ENSDARG00000086150.3	ENSLACG00000016969.2
ENSPTRG00000022060.4	ENSMUSG00000050926.5	ENSOCUG00000023366.2	ENSSSCG00000024533.1	ENSOANG00000020931.2	ENSGALG00000035465.1	ENSACAG00000016551.3	ENSDARG00000086484.2	ENSLACG00000016986.2
ENSPTRG00000022252.4	ENSMUSG00000051166.10	ENSOCUG00000023515.1	ENSSSCG00000024588.1	ENSOANG00000020954.2	ENSGALG00000004215.6	ENSACAG00000016580.3	ENSDARG00000087752.3	ENSLACG00000017234.2
ENSPTRG00000022475.5	ENSMUSG00000051506.16	ENSOCUG00000023517.1	ENSSSCG00000024648.1	ENSOANG00000021360.2	ENSGALG00000040484.2	ENSACAG00000016660.3	ENSDARG00000088656.3	ENSLACG00000017266.1
ENSPTRG00000022734.2	ENSMUSG00000051984.13	ENSOCUG00000023611.2	ENSSSCG00000024698.1	ENSOANG00000021421.1	ENSGALG00000001852.6	ENSACAG00000016918.3	ENSDARG00000088817.3	ENSLACG00000017363.1
ENSPTRG00000023095.4	ENSMUSG00000052752.15	ENSOCUG00000023630.1	ENSSSCG00000024912.1	ENSOANG00000021434.2	ENSGALG00000009318.5	ENSACAG00000017159.3	ENSDARG00000089616.5	ENSLACG00000017388.1
ENSPTRG00000023476.5	ENSMUSG00000053153.14	ENSOCUG00000023750.1	ENSSSCG00000025047.1	ENSOANG00000021511.2	ENSGALG00000040875.1	ENSACAG00000017343.3	ENSDARG00000090219.2	ENSLACG00000017563.1
ENSPTRG00000023653.3	ENSMUSG00000053161.16	ENSOCUG00000024029.2	ENSSSCG00000025112.1	ENSOANG00000021818.1	ENSGALG00000006558.5	ENSACAG00000017494.3	ENSDARG00000090369.5	ENSLACG00000017581.1
ENSPTRG00000024401.4	ENSMUSG00000053801.18	ENSOCUG00000024056.2	ENSSSCG00000025174.1	ENSOANG00000021974.1	ENSGALG00000041384.1	ENSACAG00000017506.2	ENSDARG00000090418.2	ENSLACG00000017628.1
ENSPTRG00000028205.2	ENSMUSG00000054079.12	ENSOCUG00000024140.2	ENSSSCG00000025257.1	ENSOANG00000022085.1	ENSGALG00000016445.4	ENSACAG00000017622.3	ENSDARG00000090454.2	ENSLACG00000017644.1
ENSPTRG00000029026.2	ENSMUSG00000055235.11	ENSOCUG00000024268.2	ENSSSCG00000025283.1	ENSOANG00000022402.1	ENSGALG00000037125.1	ENSACAG00000017627.3	ENSDARG00000090581.2	ENSLACG00000017740.1
ENSPTRG00000030152.1	ENSMUSG00000056724.14	ENSOCUG00000024586.2	ENSSSCG00000025562.1	ENSOANG00000022681.1	ENSGALG00000040496.1	ENSACAG00000017726.3	ENSDARG00000090764.3	ENSLACG00000017760.1
ENSPTRG00000030160.3	ENSMUSG00000057236.10	ENSOCUG00000025261.2	ENSSSCG00000025796.1	ENSOANG00000028304.1	ENSGALG00000009345.5	ENSACAG00000017736.3	ENSDARG00000091293.3	ENSLACG00000017810.1
ENSPTRG00000031217.1	ENSMUSG00000058070.14	ENSOCUG00000025400.2	ENSSSCG00000025812.1	ENSOANG00000028359.1	ENSGALG00000041111.2	ENSACAG00000017797.3	ENSDARG00000094191.2	ENSLACG00000018112.1
ENSPTRG00000033819.2	ENSMUSG00000058486.11	ENSOCUG00000025962.1	ENSSSCG00000025863.1	ENSOANG00000028366.1		ENSACAG00000017861.3	ENSDARG00000094792.3	ENSLACG00000018191.2
ENSPTRG00000034012.2	ENSMUSG00000059439.15	ENSOCUG00000026003.1	ENSSSCG00000025887.1	ENSOANG00000028373.1		ENSACAG00000017891.3	ENSDARG00000095879.3	ENSLACG00000018267.1
ENSPTRG00000034390.2	ENSMUSG00000061322.15	ENSOCUG00000026037.2	ENSSSCG00000026017.1	ENSOANG00000028682.1		ENSACAG00000022050.2	ENSDARG00000095969.2	ENSLACG00000018323.1
ENSPTRG00000039282.1	ENSMUSG00000061559.15	ENSOCUG00000026047.1	ENSSSCG00000026219.1	ENSOANG00000028747.1		ENSACAG00000022247.1	ENSDARG00000096532.1	ENSLACG00000018402.1
ENSPTRG00000040256.1	ENSMUSG00000063663.11	ENSOCUG00000026139.2	ENSSSCG00000026281.1	ENSOANG00000028851.1		ENSACAG00000022738.2	ENSDARG00000098090.1	ENSLACG00000018445.2
ENSPTRG00000041198.1	ENSMUSG00000066148.3	ENSOCUG00000026505.1	ENSSSCG00000026288.1	ENSOANG00000028891.1		ENSACAG00000024167.1	ENSDARG00000098597.1	ENSLACG00000018582.2
ENSPTRG00000042450.1	ENSMUSG00000066357.6	ENSOCUG00000026709.2	ENSSSCG00000026308.1	ENSOANG00000028927.1		ENSACAG00000025440.2	ENSDARG00000098641.1	ENSLACG00000018589.1
	ENSMUSG00000066643.12	ENSOCUG00000026846.1	ENSSSCG00000026367.1	ENSOANG00000029358.1		ENSACAG00000025994.2	ENSDARG00000098726.1	ENSLACG00000018731.1
	ENSMUSG00000066979.6	ENSOCUG00000026989.2	ENSSSCG00000026559.1	ENSOANG00000029559.1		ENSACAG00000026182.2	ENSDARG00000099139.1	ENSLACG00000018788.2
	ENSMUSG00000071550.13	ENSOCUG00000027088.2	ENSSSCG00000027123.1	ENSOANG00000029847.1		ENSACAG00000026518.2	ENSDARG00000099221.1	ENSLACG00000018823.1
	ENSMUSG00000071647.4	ENSOCUG00000027297.2	ENSSSCG00000027475.1	ENSOANG00000029883.1		ENSACAG00000027778.2	ENSDARG00000099430.1	ENSLACG00000018849.1
	ENSMUSG00000073434.11	ENSOCUG00000027318.2	ENSSSCG00000027627.1	ENSOANG00000029975.1		ENSACAG00000028147.2	ENSDARG00000099547.1	ENSLACG00000018863.1
	ENSMUSG00000073643.11	ENSOCUG00000027842.2	ENSSSCG00000027667.1	ENSOANG00000030038.1		ENSACAG00000028755.1	ENSDARG00000099640.1	ENSLACG00000019053.1
	ENSMUSG00000073664.11	ENSOCUG00000029028.1	ENSSSCG00000027776.1	ENSOANG00000030079.1			ENSDARG00000099685.1	ENSLACG00000019065.1
	ENSMUSG00000074088.6	ENSOCUG00000029625.1	ENSSSCG00000027857.1	ENSOANG00000030376.1			ENSDARG00000099757.1	ENSLACG00000019130.1
	ENSMUSG00000078926.8		ENSSSCG00000028025.1	ENSOANG00000030784.1			ENSDARG00000099846.1	ENSLACG00000022348.1
	ENSMUSG00000078970.5		ENSSSCG00000028159.1	ENSOANG00000031387.1			ENSDARG00000100011.1
	ENSMUSG00000079614.3		ENSSSCG00000028407.1	ENSOANG00000031465.1			ENSDARG00000100081.1
	ENSMUSG00000089832.8		ENSSSCG00000028408.1	ENSOANG00000031554.1			ENSDARG00000100093.1
	ENSMUSG00000090173.8		ENSSSCG00000028423.1	ENSOANG00000031639.1			ENSDARG00000100274.1
	ENSMUSG00000095941.3		ENSSSCG00000028428.1	ENSOANG00000031645.1			ENSDARG00000100285.1
	ENSMUSG00000097771.7		ENSSSCG00000028638.1	ENSOANG00000032233.1			ENSDARG00000100624.2
	ENSMUSG00000101678.3		ENSSSCG00000028644.1				ENSDARG00000100664.1
	ENSMUSG00000104301.3		ENSSSCG00000028755.1				ENSDARG00000100741.1
	ENSMUSG00000106864.3		ENSSSCG00000028976.1				ENSDARG00000100810.1
	ENSMUSG00000106903.1		ENSSSCG00000028995.1				ENSDARG00000100866.1
	ENSMUSG00000106911.1		ENSSSCG00000029025.1				ENSDARG00000101347.1
	ENSMUSG00000109179.1		ENSSSCG00000029036.1				ENSDARG00000101602.1
	ENSMUSG00000109493.1		ENSSSCG00000029049.1				ENSDARG00000101679.1
	ENSMUSG00000110423.1		ENSSSCG00000029094.1				ENSDARG00000102009.1
	ENSMUSG00000061458.9		ENSSSCG00000029192.1				ENSDARG00000102101.2
			ENSSSCG00000029205.1				ENSDARG00000102272.1
			ENSSSCG00000029322.1				ENSDARG00000102302.1
			ENSSSCG00000029351.1				ENSDARG00000102587.1
			ENSSSCG00000029463.1				ENSDARG00000102618.1
			ENSSSCG00000029602.1				ENSDARG00000102734.1
			ENSSSCG00000029627.1				ENSDARG00000102755.1
			ENSSSCG00000029691.1				ENSDARG00000102902.1
			ENSSSCG00000029716.1				ENSDARG00000103195.1
			ENSSSCG00000029724.1				ENSDARG00000103746.1
			ENSSSCG00000029836.1				ENSDARG00000104372.1
			ENSSSCG00000030231.1				ENSDARG00000104806.1
			ENSSSCG00000030252.1				ENSDARG00000105050.1
			ENSSSCG00000030568.1				ENSDARG00000105093.1
			ENSSSCG00000030612.1				ENSDARG00000105184.1
			ENSSSCG00000030666.1				ENSDARG00000105310.1
			ENSSSCG00000030995.1
