# Supplementary material for: Genome-Wide Identification and Characterization of WD40 Protein Genes in the Silkworm, Bombyx mori
Source: Int J Mol Sci. 2018 Feb 9;19(2):527. doi: 10.3390/ijms19020527 (PMC5855749; doi:10.3390/ijms19020527)
Supplement: Supplementary file 1 [file ijms-19-00527-s001.zip › ijms-260156-supp-proofreading/Table S3.xlsx]

## Sheet: Cellular Component
Gene Number	Percentage	GO ID	GO Term	Gene List
50	29.1	GO:0005623	cell	BmWD003 BmWD004 BmWD006 BmWD009 BmWD011 BmWD013 BmWD014 BmWD017 BmWD020 BmWD026 BmWD034 BmWD036 BmWD038 BmWD043 BmWD044 BmWD045 BmWD048 BmWD051 BmWD052 BmWD053 BmWD054 BmWD057 BmWD060 BmWD062 BmWD063 BmWD068 BmWD069 BmWD080 BmWD081 BmWD084 BmWD092 BmWD093 BmWD095 BmWD096 BmWD109 BmWD111 BmWD122 BmWD125 BmWD126 BmWD135 BmWD144 BmWD145 BmWD148 BmWD155 BmWD156 BmWD162 BmWD164 BmWD166 BmWD168 BmWD172
50	29.1	GO:0044464	cell part	BmWD004 BmWD011 BmWD014 BmWD017 BmWD054 BmWD111 BmWD148 BmWD155 BmWD162 BmWD006 BmWD003 BmWD057 BmWD026 BmWD081 BmWD051 BmWD060 BmWD095 BmWD135 BmWD172 BmWD013 BmWD036 BmWD043 BmWD044 BmWD048 BmWD053 BmWD068 BmWD069 BmWD084 BmWD109 BmWD122 BmWD126 BmWD166 BmWD093 BmWD125 BmWD145 BmWD020 BmWD045 BmWD080 BmWD164 BmWD034 BmWD052 BmWD062 BmWD168 BmWD092 BmWD096 BmWD063 BmWD009 BmWD144 BmWD038 BmWD156
27	15.7	GO:0043226	organelle	BmWD004 BmWD006 BmWD013 BmWD020 BmWD026 BmWD034 BmWD036 BmWD043 BmWD044 BmWD045 BmWD048 BmWD052 BmWD053 BmWD068 BmWD069 BmWD080 BmWD081 BmWD084 BmWD093 BmWD109 BmWD122 BmWD125 BmWD126 BmWD145 BmWD155 BmWD164 BmWD166
24	14	GO:0032991	macromolecular complex	BmWD006 BmWD009 BmWD020 BmWD026 BmWD034 BmWD038 BmWD043 BmWD052 BmWD057 BmWD062 BmWD063 BmWD069 BmWD081 BmWD092 BmWD093 BmWD096 BmWD109 BmWD144 BmWD145 BmWD155 BmWD156 BmWD162 BmWD164 BmWD168
17	9.9	GO:0044422	organelle part	BmWD004 BmWD006 BmWD020 BmWD026 BmWD034 BmWD043 BmWD044 BmWD045 BmWD052 BmWD069 BmWD081 BmWD093 BmWD109 BmWD125 BmWD145 BmWD155 BmWD164
6	3.5	GO:0031974	membrane-enclosed lumen	BmWD043 BmWD044 BmWD093 BmWD109 BmWD125 BmWD145
2	1.2	GO:0019012	virion	BmWD009 BmWD144
2	1.2	GO:0044423	virion part	BmWD009 BmWD144

## Sheet: Biological Process
Gene Number	Percentage	GO ID	GO Term	Gene List
65	37.8	GO:0009987	cellular process	BmWD002 BmWD004 BmWD006 BmWD011 BmWD012 BmWD014 BmWD015 BmWD020 BmWD026 BmWD032 BmWD034 BmWD036 BmWD038 BmWD043 BmWD044 BmWD045 BmWD047 BmWD048 BmWD052 BmWD053 BmWD057 BmWD062 BmWD063 BmWD067 BmWD069 BmWD079 BmWD081 BmWD084 BmWD085 BmWD092 BmWD093 BmWD095 BmWD096 BmWD098 BmWD101 BmWD107 BmWD109 BmWD110 BmWD112 BmWD113 BmWD114 BmWD115 BmWD118 BmWD122 BmWD123 BmWD124 BmWD125 BmWD126 BmWD129 BmWD133…
47	27.3	GO:0008152	metabolic process	BmWD004 BmWD012 BmWD032 BmWD036 BmWD038 BmWD043 BmWD044 BmWD047 BmWD048 BmWD051 BmWD053 BmWD057 BmWD062 BmWD063 BmWD067 BmWD080 BmWD084 BmWD085 BmWD092 BmWD093 BmWD101 BmWD107 BmWD109 BmWD110 BmWD113 BmWD114 BmWD115 BmWD118 BmWD122 BmWD123 BmWD124 BmWD125 BmWD126 BmWD129 BmWD133 BmWD134 BmWD137 BmWD140 BmWD142 BmWD144 BmWD154 BmWD156 BmWD159 BmWD162 BmWD164 BmWD166 BmWD168
42	24.4	GO:0044237	cellular metabolic process	BmWD004 BmWD012 BmWD032 BmWD036 BmWD038 BmWD043 BmWD044 BmWD047 BmWD048 BmWD053 BmWD057 BmWD062 BmWD063 BmWD067 BmWD084 BmWD085 BmWD092 BmWD093 BmWD101 BmWD107 BmWD109 BmWD110 BmWD113 BmWD114 BmWD115 BmWD118 BmWD122 BmWD123 BmWD124 BmWD125 BmWD126 BmWD129 BmWD133 BmWD134 BmWD142 BmWD144 BmWD154 BmWD156 BmWD162 BmWD164 BmWD166 BmWD168
39	22.7	GO:0044238	primary metabolic process	BmWD004 BmWD032 BmWD036 BmWD038 BmWD043 BmWD044 BmWD047 BmWD048 BmWD051 BmWD053 BmWD057 BmWD062 BmWD063 BmWD084 BmWD092 BmWD093 BmWD101 BmWD109 BmWD110 BmWD113 BmWD114 BmWD115 BmWD118 BmWD122 BmWD123 BmWD124 BmWD125 BmWD126 BmWD129 BmWD133 BmWD140 BmWD142 BmWD144 BmWD154 BmWD156 BmWD162 BmWD164 BmWD166 BmWD168
35	20.3	GO:0043170	macromolecule metabolic process	BmWD032 BmWD036 BmWD038 BmWD043 BmWD044 BmWD047 BmWD048 BmWD051 BmWD053 BmWD062 BmWD063 BmWD084 BmWD092 BmWD093 BmWD109 BmWD110 BmWD113 BmWD114 BmWD115 BmWD118 BmWD122 BmWD123 BmWD124 BmWD125 BmWD126 BmWD129 BmWD133 BmWD140 BmWD142 BmWD144 BmWD154 BmWD162 BmWD164 BmWD166 BmWD168
22	12.8	GO:0065007	biological regulation	BmWD002 BmWD004 BmWD011 BmWD014 BmWD036 BmWD053 BmWD090 BmWD092 BmWD093 BmWD096 BmWD109 BmWD112 BmWD113 BmWD122 BmWD126 BmWD135 BmWD145 BmWD156 BmWD158 BmWD164 BmWD166 BmWD167
20	11.6	GO:0006807	nitrogen compound metabolic process	BmWD036 BmWD038 BmWD043 BmWD047 BmWD048 BmWD053 BmWD057 BmWD062 BmWD084 BmWD093 BmWD101 BmWD109 BmWD113 BmWD122 BmWD125 BmWD126 BmWD144 BmWD162 BmWD166 BmWD168
20	11.6	GO:0043473	pigmentation	BmWD002 BmWD004 BmWD011 BmWD014 BmWD036 BmWD053 BmWD092 BmWD093 BmWD096 BmWD109 BmWD112 BmWD113 BmWD122 BmWD126 BmWD145 BmWD156 BmWD158 BmWD164 BmWD166 BmWD167
20	11.6	GO:0050789	regulation of biological process	BmWD002 BmWD004 BmWD011 BmWD014 BmWD036 BmWD053 BmWD092 BmWD093 BmWD096 BmWD109 BmWD112 BmWD113 BmWD122 BmWD126 BmWD145 BmWD156 BmWD158 BmWD164 BmWD166 BmWD167
19	11	GO:0050794	regulation of cellular process	BmWD002 BmWD004 BmWD011 BmWD014 BmWD036 BmWD053 BmWD092 BmWD093 BmWD096 BmWD109 BmWD112 BmWD122 BmWD126 BmWD145 BmWD156 BmWD158 BmWD164 BmWD166 BmWD167
17	9.9	GO:0009058	biosynthetic process	BmWD004 BmWD036 BmWD044 BmWD053 BmWD057 BmWD062 BmWD092 BmWD093 BmWD101 BmWD110 BmWD115 BmWD122 BmWD126 BmWD154 BmWD159 BmWD166 BmWD168
14	8.1	GO:0016043	cellular component organization	BmWD015 BmWD020 BmWD026 BmWD045 BmWD053 BmWD062 BmWD069 BmWD079 BmWD081 BmWD084 BmWD092 BmWD093 BmWD164 BmWD168
14	8.1	GO:0044085	cellular component biogenesis	BmWD026 BmWD038 BmWD043 BmWD062 BmWD069 BmWD081 BmWD084 BmWD092 BmWD109 BmWD125 BmWD145 BmWD162 BmWD164 BmWD168
11	6.4	GO:0007154	cell communication	BmWD002 BmWD004 BmWD011 BmWD014 BmWD096 BmWD112 BmWD122 BmWD145 BmWD156 BmWD158 BmWD167
10	5.8	GO:0019222	regulation of metabolic process	BmWD036 BmWD053 BmWD092 BmWD093 BmWD113 BmWD122 BmWD126 BmWD156 BmWD164 BmWD166
8	4.7	GO:0006996	organelle organization	BmWD015 BmWD020 BmWD045 BmWD053 BmWD069 BmWD079 BmWD093 BmWD164
8	4.7	GO:0010926	anatomical structure formation	BmWD026 BmWD062 BmWD069 BmWD081 BmWD084 BmWD092 BmWD164 BmWD168
8	4.7	GO:0022607	cellular component assembly	BmWD026 BmWD062 BmWD069 BmWD081 BmWD084 BmWD092 BmWD164 BmWD168
8	4.7	GO:0022613	ribonucleoprotein complex biogenesis	BmWD038 BmWD043 BmWD084 BmWD092 BmWD109 BmWD125 BmWD145 BmWD162
7	4.1	GO:0006810	transport	BmWD006 BmWD045 BmWD057 BmWD095 BmWD155 BmWD162 BmWD172
7	4.1	GO:0051179	localization	BmWD006 BmWD045 BmWD057 BmWD095 BmWD155 BmWD162 BmWD172
7	4.1	GO:0051234	establishment of localization	BmWD006 BmWD045 BmWD057 BmWD095 BmWD155 BmWD162 BmWD172
6	3.5	GO:0006413	translational initiation	BmWD044 BmWD092 BmWD110 BmWD115 BmWD154 BmWD166
6	3.5	GO:0034621	cellular macromolecular complex subunit organization	BmWD062 BmWD069 BmWD084 BmWD092 BmWD164 BmWD168
6	3.5	GO:0043933	macromolecular complex subunit organization	BmWD062 BmWD069 BmWD084 BmWD092 BmWD164 BmWD168
5	2.9	GO:0051641	cellular localization	BmWD006 BmWD045 BmWD095 BmWD155 BmWD172
5	2.9	GO:0051649	establishment of localization in cell	BmWD006 BmWD045 BmWD095 BmWD155 BmWD172
4	2.3	GO:0007017	microtubule-based process	BmWD020 BmWD034 BmWD045 BmWD052
4	2.3	GO:0016192	vesicle-mediated transport	BmWD006 BmWD095 BmWD155 BmWD172
4	2.3	GO:0033036	macromolecule localization	BmWD006 BmWD095 BmWD155 BmWD172
4	2.3	GO:0045184	establishment of protein localization	BmWD006 BmWD095 BmWD155 BmWD172
4	2.3	GO:0051301	cell division	BmWD020 BmWD045 BmWD098 BmWD135
4	2.3	GO:0065009	regulation of molecular function	BmWD011 BmWD090 BmWD135 BmWD156
3	1.7	GO:0009056	catabolic process	BmWD051 BmWD085 BmWD140
3	1.7	GO:0070271	protein complex biogenesis	BmWD062 BmWD164 BmWD168
2	1.2	GO:0007049	cell cycle	BmWD020 BmWD045
2	1.2	GO:0022402	cell cycle process	BmWD020 BmWD045
2	1.2	GO:0030030	cell projection organization	BmWD026 BmWD081
2	1.2	GO:0055085	transmembrane transport	BmWD057 BmWD162
1	0.6	GO:0006066	alcohol metabolic process	BmWD004
1	0.6	GO:0006118	electron transport	BmWD025
1	0.6	GO:0006323	DNA packaging	BmWD069
1	0.6	GO:0007275	multicellular organismal development	BmWD015
1	0.6	GO:0008371	obsolete biological process	BmWD025
1	0.6	GO:0030029	actin filament-based process	BmWD164
1	0.6	GO:0032501	multicellular organismal process	BmWD015
1	0.6	GO:0032502	developmental process	BmWD015
1	0.6	GO:0043580	periplasmic space organization	BmWD164
1	0.6	GO:0044087	regulation of cellular component biogenesis	BmWD164
1	0.6	GO:0048856	anatomical structure development	BmWD015
1	0.6	GO:0051128	regulation of cellular component organization	BmWD164
1	0.6	GO:0051656	establishment of organelle localization	BmWD045
1	0.6	GO:0055114	oxidation reduction	BmWD137
1	0.6	GO:0065008	regulation of biological quality	BmWD164

## Sheet: Molecular Function
Gene Number	Percentage	GO ID	GO Term	Gene List
165	95.9	GO:0005488	binding	BmWD001 BmWD002 BmWD003 BmWD004 BmWD005 BmWD006 BmWD007 BmWD008 BmWD009 BmWD010 BmWD011 BmWD012 BmWD013 BmWD014 BmWD015 BmWD016 BmWD017 BmWD018 BmWD019 BmWD020 BmWD021 BmWD022 BmWD023 BmWD024 BmWD025 BmWD026 BmWD027 BmWD028 BmWD029 BmWD030 BmWD031 BmWD032 BmWD033 BmWD034 BmWD035 BmWD036 BmWD037 BmWD038 BmWD039 BmWD040 BmWD041 BmWD042 BmWD043 BmWD044 BmWD045 BmWD046 BmWD047 BmWD048 BmWD049 BmWD050…
25	14.5	GO:0003824	catalytic activity	BmWD012 BmWD032 BmWD034 BmWD042 BmWD045 BmWD048 BmWD058 BmWD063 BmWD067 BmWD086 BmWD101 BmWD107 BmWD114 BmWD118 BmWD123 BmWD124 BmWD129 BmWD133 BmWD134 BmWD137 BmWD140 BmWD148 BmWD155 BmWD159 BmWD160
6	3.5	GO:0045182	translation regulator activity	BmWD044 BmWD092 BmWD110 BmWD115 BmWD154 BmWD166
3	1.7	GO:0030528	transcription regulator activity	BmWD053 BmWD093 BmWD166
2	1.2	GO:0005198	structural molecule activity	BmWD006 BmWD155
2	1.2	GO:0005215	transporter activity	BmWD057 BmWD162
2	1.2	GO:0008369	obsolete molecular function	BmWD131 BmWD145
2	1.2	GO:0030234	enzyme regulator activity	BmWD011 BmWD156
1	0.6	GO:0016209	antioxidant activity	BmWD148
1	0.6	GO:0060089	molecular transducer activity	BmWD014
