# Supplementary material for: Genome-Wide Identification and Characterization of WD40 Protein Genes in the Silkworm, Bombyx mori
Source: Int J Mol Sci. 2018 Feb 9;19(2):527. doi: 10.3390/ijms19020527 (PMC5855749; doi:10.3390/ijms19020527)
Supplement: Supplementary file 1 [file ijms-19-00527-s001.zip › ijms-260156-supp-proofreading/Table S4.xlsx]

## Sheet: Table S4
##Databases: KEGG PATHWAY
##Statistical test method: hypergeometric test / Fisher's exact test
##FDR correction method: Benjamini and Hochberg
#Term	Database	ID	Input number	Background number	P-Value	Corrected P-Value	Input	KEGG_ID/KO	Entrez_ID	Hyperlink
RNA transport	KEGG PATHWAY	bmor03013	12	125	3.08e-08	5.86e-07	BGIBMGA007431|BGIBMGA013491|BGIBMGA007064|BGIBMGA001281|BGIBMGA001282|BGIBMGA010800|BGIBMGA006632|BGIBMGA004202|BGIBMGA007889|BGIBMGA007048|BGIBMGA004847|BGIBMGA009170	bmor:101743967|bmor:101742253|bmor:101742609|bmor:101743080|bmor:101743080|bmor:101736070|bmor:101736989|bmor:732957|bmor:732970|bmor:101737269|bmor:101741617|bmor:692969|	101743967|101742253|101742609|101743080|101743080|101736070|101736989|732957|732970|101737269|101741617|692969|	http://www.genome.jp/kegg-bin/show_pathway?bmor03013/bmor:101743967%09red/bmor:732957%09red/bmor:732970%09red/bmor:101742609%09red/bmor:101741617%09red/bmor:101736070%09red/bmor:101736989%09red/bmor:101743080%09red/bmor:692969%09red/bmor:101742253%09red/bmor:101737269%09red
Ribosome biogenesis in eukaryotes	KEGG PATHWAY	bmor03008	8	67	1.71e-06	1.62e-05	BGIBMGA007239|BGIBMGA012559|BGIBMGA005597|BGIBMGA001509|BGIBMGA006359|BGIBMGA000839|BGIBMGA011794|BGIBMGA005358	bmor:101736004|bmor:101740273|bmor:101737448|bmor:101746348|bmor:101735526|bmor:101746947|bmor:101742367|bmor:101736458|	101736004|101740273|101737448|101746348|101735526|101746947|101742367|101736458|	http://www.genome.jp/kegg-bin/show_pathway?bmor03008/bmor:101746947%09red/bmor:101740273%09red/bmor:101736458%09red/bmor:101735526%09red/bmor:101736004%09red/bmor:101737448%09red/bmor:101742367%09red/bmor:101746348%09red
Ubiquitin mediated proteolysis	KEGG PATHWAY	bmor04120	8	84	8.1e-06	5.13e-05	BGIBMGA005652|BGIBMGA007924|BGIBMGA011028|BGIBMGA012355|BGIBMGA012354|BGIBMGA002837|BGIBMGA012206|BGIBMGA009620	bmor:101744919|bmor:101743548|bmor:101738065|bmor:101739053|bmor:101739053|bmor:101746688|bmor:101738795|bmor:101746476|	101744919|101743548|101738065|101739053|101739053|101746688|101738795|101746476|	http://www.genome.jp/kegg-bin/show_pathway?bmor04120/bmor:101738795%09red/bmor:101739053%09red/bmor:101743548%09red/bmor:101746476%09red/bmor:101746688%09red/bmor:101744919%09red/bmor:101738065%09red
Spliceosome	KEGG PATHWAY	bmor03040	6	122	0.00321591	0.0152756	BGIBMGA007399|BGIBMGA002837|BGIBMGA010800|BGIBMGA008073|BGIBMGA010974|BGIBMGA012191	bmor:101740129|bmor:101746688|bmor:101736070|bmor:101738430|bmor:101740677|bmor:101736177|	101740129|101746688|101736070|101738430|101740677|101736177|	http://www.genome.jp/kegg-bin/show_pathway?bmor03040/bmor:101736070%09red/bmor:101736177%09red/bmor:101746688%09red/bmor:101738430%09red/bmor:101740129%09red/bmor:101740677%09red
mRNA surveillance pathway	KEGG PATHWAY	bmor03015	4	64	0.0073261	0.0278392	BGIBMGA010831|BGIBMGA008884|BGIBMGA009595|BGIBMGA005930	bmor:101740520|bmor:101737123|bmor:101744320|bmor:692918|	101740520|101737123|101744320|692918|	http://www.genome.jp/kegg-bin/show_pathway?bmor03015/bmor:101737123%09red/bmor:101744320%09red/bmor:692918%09red/bmor:101740520%09red
Regulation of autophagy	KEGG PATHWAY	bmor04140	2	20	0.0256858	0.0813383	BGIBMGA004279|BGIBMGA006504	bmor:101740636|bmor:101744668|	101740636|101744668|	http://www.genome.jp/kegg-bin/show_pathway?bmor04140/bmor:101744668%09red/bmor:101740636%09red
Phototransduction - fly	KEGG PATHWAY	bmor04745	2	29	0.048432	0.128735	BGIBMGA000524|BGIBMGA014099	bmor:101745147|bmor:101745147|	101745147|101745147|	http://www.genome.jp/kegg-bin/show_pathway?bmor04745/bmor:101745147%09red
Basal transcription factors	KEGG PATHWAY	bmor03022	2	31	0.0542041	0.128735	BGIBMGA014036|BGIBMGA006496	bmor:101746127|bmor:101743512|	101746127|101743512|	http://www.genome.jp/kegg-bin/show_pathway?bmor03022/bmor:101746127%09red/bmor:101743512%09red
Protein processing in endoplasmic reticulum	KEGG PATHWAY	bmor04141	4	130	0.0663809	0.140137	BGIBMGA000229|BGIBMGA004847|BGIBMGA008812|BGIBMGA006108	bmor:101746543|bmor:101741617|bmor:101737629|bmor:732901|	101746543|101741617|101737629|732901|	http://www.genome.jp/kegg-bin/show_pathway?bmor04141/bmor:101741617%09red/bmor:101746543%09red/bmor:101737629%09red/bmor:732901%09red
mTOR signaling pathway	KEGG PATHWAY	bmor04150	2	45	0.100361	0.190685	BGIBMGA005290|BGIBMGA005527	bmor:101740945|bmor:100463495|	101740945|100463495|	http://www.genome.jp/kegg-bin/show_pathway?bmor04150/bmor:100463495%09red/bmor:101740945%09red
RNA degradation	KEGG PATHWAY	bmor03018	2	64	0.174101	0.295226	BGIBMGA002361|BGIBMGA002360	bmor:692852|bmor:732907|	692852|732907|	http://www.genome.jp/kegg-bin/show_pathway?bmor03018/bmor:732907%09red/bmor:692852%09red
Wnt signaling pathway	KEGG PATHWAY	bmor04310	2	67	0.186458	0.295226	BGIBMGA007583|BGIBMGA012206	bmor:101745860|bmor:101738795|	101745860|101738795|	http://www.genome.jp/kegg-bin/show_pathway?bmor04310/bmor:101745860%09red/bmor:101738795%09red
Hedgehog signaling pathway	KEGG PATHWAY	bmor04340	1	29	0.292592	0.38546	BGIBMGA012206	bmor:101738795|	101738795|	http://www.genome.jp/kegg-bin/show_pathway?bmor04340/bmor:101738795%09red
Ether lipid metabolism	KEGG PATHWAY	bmor00565	1	30	0.300731	0.38546	BGIBMGA005503	bmor:101736689|	101736689|	http://www.genome.jp/kegg-bin/show_pathway?bmor00565/bmor:101736689%09red
Peroxisome	KEGG PATHWAY	bmor04146	2	99	0.322069	0.38546	BGIBMGA010858|BGIBMGA010859	bmor:101742196|bmor:101742196|	101742196|101742196|	http://www.genome.jp/kegg-bin/show_pathway?bmor04146/bmor:101742196%09red
Fanconi anemia pathway	KEGG PATHWAY	bmor03460	1	33	0.324598	0.38546	BGIBMGA013837	bmor:101740773|	101740773|	http://www.genome.jp/kegg-bin/show_pathway?bmor03460/bmor:101740773%09red
Hippo signaling pathway - fly	KEGG PATHWAY	bmor04391	1	55	0.476759	0.532849	BGIBMGA010831	bmor:101740520|	101740520|	http://www.genome.jp/kegg-bin/show_pathway?bmor04391/bmor:101740520%09red
Phagosome	KEGG PATHWAY	bmor04145	1	74	0.580638	0.612896	BGIBMGA002375	bmor:101741734|	101741734|	http://www.genome.jp/kegg-bin/show_pathway?bmor04145/bmor:101741734%09red
Metabolic pathways	KEGG PATHWAY	bmor01100	1	920	0.999991	0.999991	BGIBMGA005503	bmor:101736689|	101736689|	http://www.genome.jp/kegg-bin/show_pathway?bmor01100/bmor:101736689%09red
--------------------
#Term	Database	ID	Input number	Background number	P-Value	Corrected P-Value	Input	KEGG_ID/KO	Entrez_ID	Hyperlink
--------------------
#Term	Database	ID	Input number	Background number	P-Value	Corrected P-Value	Input	KEGG_ID/KO	Entrez_ID	Hyperlink
--------------------
