# Supplementary material for: Genome-Wide Identification and Characterization of WD40 Protein Genes in the Silkworm, Bombyx mori
Source: Int J Mol Sci. 2018 Feb 9;19(2):527. doi: 10.3390/ijms19020527 (PMC5855749; doi:10.3390/ijms19020527)
Supplement: Supplementary file 1 [file ijms-19-00527-s001.zip › ijms-260156-supp-proofreading/Table S5.xlsx]

## Sheet: Sheet1
Gene ID	Ovary-1	Ovary-2	Ovary-3	Ovary-4	Ovary-5	Ovary-6	Testis-1	Testis-2	Testis-3	Testis-4	Testis-5	Testis-6	Head-F-2	Head-F-1	Head-M-1	Head-M-2	Fat body-F-1	Fat body-F-2	Fat body-M-1	Fat body-M-2	Integument-F-1	Integument-F-2	Integument-M-1	Integument-M-2	Midgut-F-1	Midgut-F-2	Midgut-M-1	Midgut-M-2	Hemocyte-F-1	Hemocyte-F-2	Hemocyte-M-1	Hemocyte-M-2	Malpighian tubule-F-1	Malpighian tubule-F-2	Malpighian tubule-F-3	Malpighian tubule-F-4	Malpighian tubule-M-1	Malpighian tubule-M-2	Malpighian tubule-M-3	Malpighian tubule-M-4	A/MSG-F-1	A/MSG-F-2	A/MSG-F-3	A/MSG-F-4	A/MSG-F-5	A/MSG-F-6	A/MSG-M-1	A/MSG-M-2	A/MSG-M-3
BmWD001	955	886	874	854	745	743	725	715	680	669	648	645	638	630	601	591	584	565	554	467	466	423	421	395	365	364	357	304	299	296	288	285	278	277	276	275	273	269	259	258	257	251	250	242	237	234	229	228	212
BmWD005	190	168	342	327	284	262	223	297	486	688	306	353	-8	333	404	91	142	240	170	155	231	241	404	375	154	380	237	494	165	99	137	99	90	257	239	496	104	335	321	586	17	69	143	144	107	254	55	76	124
BmWD006	2425	1837	1541	1621	1093	1362	2236	1780	1915	2106	1067	1129	1083	774	792	1079	1395	1192	939	849	978	446	930	509	3163	2483	3108	2642	924	820	1165	978	725	891	1834	1585	755	1134	1913	1568	2629	2147	1733	1869	1811	1340	1737	1971	1667
BmWD007	-38	18	192	243	166	87	-26	130	459	617	416	247	122	212	310	372	50	109	187	36	116	118	122	107	-19	103	-20	40	80	58	60	57	51	103	40	182	26	145	64	158	12	27	161	98	189	137	45	27	287
BmWD009	981	1295	1056	1238	1989	2311	798	736	605	1194	879	1495	1218	699	939	1357	614	605	727	373	550	721	742	859	559	672	591	596	560	293	692	212	263	361	188	565	326	656	317	715	417	524	1242	1272	1395	526	952	753	961
BmWD010	1054	1294	1641	1741	1487	1211	2366	2264	1945	2571	2604	2255	409	285	677	419	156	244	268	151	279	139	404	96	454	528	510	457	473	422	439	262	82	246	149	317	97	222	278	275	204	257	617	898	628	393	269	352	359
BmWD011	400	463	776	754	820	568	3689	3668	6221	9401	4595	3970	174	74	164	178	50	41	66	48	67	-16	173	40	40	98	56	40	78	106	152	69	17	57	38	116	49	68	77	91	69	136	99	170	131	51	173	273	175
BmWD012	544	885	911	914	595	655	104	241	434	544	157	175	511	507	427	357	425	584	717	665	413	196	540	158	607	763	463	491	282	187	362	189	492	411	365	445	459	673	454	342	714	732	1529	1690	1274	1206	1823	1793	1618
BmWD014	539	396	624	463	390	354	567	280	293	354	195	372	272	215	466	193	197	133	257	173	215	216	481	165	250	410	346	199	149	293	170	194	116	153	269	452	158	101	389	328	252	360	309	297	253	229	282	311	725
BmWD015	153	168	180	223	178	196	487	464	408	570	502	532	329	289	358	401	167	237	230	196	249	261	265	391	328	606	300	528	184	223	181	198	177	234	276	289	249	321	298	300	145	141	251	282	178	269	172	132	260
BmWD016	275	222	236	233	258	178	12704	11752	8114	9887	12469	9197	25	28	91	98	18	24	30	11	38	23	51	32	22	128	27	30	5	41	17	6	47	-15	43	164	17	49	27	97	36	46	72	13	16	45	56	23	92
BmWD017	1503	1333	1024	1153	652	945	849	889	616	751	390	574	356	866	812	426	788	768	574	565	528	290	583	425	1083	987	841	725	662	684	571	629	872	791	1247	1236	767	1351	1547	1517	588	678	1441	1327	1177	911	832	857	944
BmWD018	1500	1440	1245	1014	1339	1205	1267	904	764	1075	832	942	354	642	836	393	463	501	707	363	305	643	482	519	603	526	730	735	499	462	545	518	630	641	827	379	761	774	1118	397	331	352	394	720	367	425	468	399	402
BmWD019	289	213	459	355	522	600	749	561	1372	1403	721	889	597	600	669	999	119	113	171	74	350	376	538	431	502	516	426	508	350	126	381	108	172	242	115	453	167	379	222	359	159	373	364	465	526	252	382	397	487
BmWD020	675	479	1225	1262	686	769	4058	2992	5443	6720	3014	3535	378	647	761	455	227	276	298	224	299	257	459	423	466	727	428	619	231	235	276	258	190	192	269	353	351	379	372	459	74	140	668	612	482	433	387	391	524
BmWD022	1525	2064	2784	2455	1726	1838	4964	6347	5127	6055	4946	5028	2021	1417	1112	1612	1961	1972	1221	1016	1525	1218	1381	1121	1925	1566	1620	1236	1003	1067	1307	1288	769	803	1381	1160	683	983	1137	874	3499	3757	2826	3186	3698	2482	2452	2849	1980
BmWD023	114	125	210	199	251	209	437	212	385	490	363	414	228	122	162	233	117	127	194	113	25	94	206	107	110	178	153	125	110	147	131	89	60	76	149	235	95	145	266	190	106	147	208	253	187	209	188	162	287
BmWD024	1342	1292	1502	1411	1164	1168	1837	1186	1552	2807	870	1422	1334	736	1197	1025	101	372	209	313	746	1198	1036	584	276	511	554	382	963	991	1322	1173	384	1053	902	1093	711	1230	1687	1293	818	947	427	618	740	873	1038	740	893
BmWD025	1837	1868	2332	2218	1329	1703	1141	1031	1256	1829	693	980	934	1139	1356	1247	395	503	454	406	649	419	694	614	1127	1145	927	972	1341	1411	1463	1386	540	584	1244	971	1057	1469	2292	1648	387	512	1211	1307	1081	1028	753	798	1152
BmWD026	82	98	195	225	94	119	6850	5646	5231	7455	3072	4121	17	34	48	14	16	222	57	59	31	52	82	66	55	35	52	16	-19	23	15	6	17	84	18	144	55	101	29	131	-17	-5	3	20	-21	-15	9	-20	44
BmWD027	40	39	92	66	65	66	4249	4138	4551	5965	6651	7926	-17	13	40	10	20	30	11	10	14	25	58	36	0	32	67	-3	7	29	30	17	8	53	29	73	72	46	54	52	59	93	39	38	42	29	61	55	152
BmWD028	-2	-20	69	70	137	73	2942	2341	2270	2596	2019	2254	0	27	36	62	9	-12	-12	-23	37	-36	41	-4	0	-10	2	-54	23	-31	37	-11	34	-49	-23	95	-3	65	19	8	-36	-18	5	15	24	33	0	0	-10
BmWD029	2113	1952	1779	1753	3586	3221	1495	1243	1192	1455	1956	1926	1743	1688	1797	1287	1196	1110	1193	726	990	1166	1285	1364	876	821	1263	1084	1116	1057	1385	1320	635	553	715	769	816	947	910	785	1176	1359	1034	1307	1369	1243	1397	1800	955
BmWD030	350	303	302	285	239	270	7390	7337	8311	10652	6949	8389	399	282	302	324	149	224	229	249	350	399	366	401	374	488	535	379	114	89	276	103	108	157	154	167	156	137	190	190	1574	1658	998	1077	1576	1254	1344	1256	1658
BmWD031	549	467	427	352	463	369	590	403	285	390	381	390	305	163	310	196	280	323	444	281	170	208	300	182	192	241	323	240	157	218	215	130	56	184	185	180	83	90	280	88	363	447	273	320	277	305	267	362	473
BmWD032	669	770	1184	939	1263	1289	1053	916	1407	1865	1193	1326	626	457	704	911	164	200	402	136	300	377	608	459	317	445	510	450	313	182	414	101	216	415	191	606	328	585	328	620	147	551	603	829	562	220	652	658	599
BmWD033	493	506	740	632	812	660	2933	2334	2652	3335	2991	3073	624	668	879	740	202	235	619	285	175	119	391	251	202	249	235	277	196	152	205	145	168	138	247	378	284	299	455	412	75	142	261	428	250	297	302	349	387
BmWD035	1261	1197	1172	1198	1299	1426	3629	3731	2927	3794	2965	3668	498	589	725	580	586	634	578	422	260	475	418	629	559	695	661	596	609	590	560	454	289	418	225	402	604	741	487	535	355	451	795	907	539	387	522	467	737
BmWD038	636	647	1003	857	815	738	1720	1368	1676	2315	1547	1857	469	443	509	423	427	545	493	317	345	383	478	356	263	355	340	169	366	397	451	378	246	257	379	335	263	326	468	237	363	496	691	755	705	830	751	724	643
BmWD039	1573	1368	1150	1078	638	843	2707	1869	1360	1668	793	1175	324	112	178	306	132	184	244	114	164	281	95	201	118	156	149	132	312	369	299	335	142	61	250	243	148	255	291	156	538	521	322	382	391	477	465	377	358
BmWD040	91	55	93	101	140	121	86	92	140	117	135	153	47	231	363	65	209	240	367	228	269	285	472	468	112	231	71	220	114	107	145	122	34	-3	52	42	72	60	81	23	21	30	19	16	45	59	37	30	27
BmWD041	135	91	238	248	238	204	152	46	242	336	210	236	431	399	468	678	195	231	370	275	290	216	391	343	672	687	591	572	218	265	209	221	812	538	874	1067	1326	1271	1624	1955	173	191	266	226	233	225	160	182	272
BmWD042	2	-12	36	42	80	22	-20	-10	37	88	40	44	116	55	132	237	16	42	185	101	40	-5	82	19	22	45	6	54	6	16	20	0	868	945	1093	1218	1896	2568	2264	2486	8	46	-3	4	39	43	16	10	49
BmWD043	7574	8461	9035	9568	8105	7895	9340	9897	8083	10769	7915	7887	4824	5256	5259	4224	5370	4907	4597	3212	4578	4166	4780	4556	5537	4813	5461	4204	6654	6267	6189	5152	2687	2617	3642	3997	3039	3887	4729	4763	10700	10913	9110	9784	10922	7717	10472	10616	10103
BmWD044	1057	1020	1696	1475	1379	994	1236	972	1329	1914	1155	947	893	596	762	868	385	626	420	568	519	684	755	681	796	957	835	965	699	708	854	780	375	472	490	815	415	631	645	838	1691	1822	1206	1305	1567	999	1205	1671	1240
BmWD045	131	196	300	239	339	241	705	666	604	820	973	790	334	173	285	331	58	70	140	105	82	130	191	122	269	272	319	213	121	170	97	55	34	119	174	207	78	159	333	131	74	90	261	270	92	-1	117	97	226
BmWD046	4287	4435	5578	5428	4420	4270	6151	5711	5419	6977	5020	4652	3313	2133	2347	3571	1114	1532	1437	1293	1590	1342	1944	1600	1212	1035	1280	1019	1540	1336	2122	1650	989	1376	1920	2061	1188	1725	2310	2179	4622	3875	2198	3413	4514	2407	4606	5009	2755
BmWD047	464	361	295	317	209	310	1037	670	485	665	345	469	116	165	202	138	83	73	99	73	110	-12	141	60	40	138	48	71	247	210	208	173	86	-11	104	192	32	131	227	196	188	211	138	221	120	163	196	154	124
BmWD050	710	556	526	453	287	273	575	289	404	564	174	224	98	206	282	124	49	295	43	94	148	50	285	139	231	186	153	135	92	41	133	37	69	119	46	200	62	79	155	171	57	121	239	244	244	197	164	111	456
BmWD052	2783	3022	4738	4292	3537	3727	3486	3257	4685	6821	3586	4241	4251	4020	4293	4235	2772	2378	2282	1490	4971	3024	5111	3733	3826	4206	3383	4539	2342	1673	2391	1491	1369	1672	1644	2732	1711	2519	2185	3377	945	1040	4246	4319	3228	1866	2268	1688	3407
BmWD054	136	58	180	185	129	114	2989	1563	1336	2247	1375	1873	104	150	228	124	48	62	81	69	128	241	186	163	9	17	58	-40	26	18	49	26	73	92	122	228	51	142	241	198	65	141	55	69	98	377	92	73	78
BmWD055	2690	2607	2745	2510	2538	2501	2017	1891	2737	3215	1646	1693	600	1214	1005	503	1381	1321	837	620	954	957	843	844	903	836	1018	897	1460	1575	1274	1191	639	657	729	687	419	552	488	361	3027	3498	2133	2217	2641	2583	1747	2081	1600
BmWD056	82	24	86	73	80	58	5026	2822	2534	3335	1916	1963	51	24	46	113	24	25	63	-2	26	9	61	4	-9	138	25	16	19	44	17	12	4	126	-3	97	9	65	48	10	-5	43	-7	14	5	69	19	3	28
BmWD057	619	548	557	477	729	571	627	461	429	538	568	517	771	567	671	740	297	283	405	236	255	359	398	324	443	508	602	453	254	305	334	231	82	711	807	863	194	519	787	626	282	376	275	472	308	533	515	522	326
BmWD058	2254	2519	2721	2338	3451	3373	2065	2033	2140	2968	1798	2516	624	1471	1775	663	2101	2294	2476	1677	1215	1821	1557	2333	1589	1644	1800	1409	2018	1809	1652	1343	21	1483	790	945	26	1664	910	937	338	447	1382	1556	1081	835	1136	969	1002
BmWD059	2401	2226	2144	1996	2620	2395	2528	2176	2574	3148	2061	2306	928	1301	1302	820	1672	1848	1978	1223	1040	924	1117	1057	754	858	839	704	846	800	1273	969	496	449	634	656	484	513	636	541	3419	3863	1575	2344	2806	2842	2327	2654	2056
BmWD060	106	74	284	243	219	210	81	98	266	348	116	195	109	97	175	138	298	517	370	393	260	228	485	410	437	551	549	603	24	54	33	28	609	688	792	1292	1015	1409	1258	1847	-14	40	-3	20	32	45	30	14	60
BmWD061	-9	-17	223	316	213	58	9592	12922	25458	32562	11704	11079	46	67	156	98	26	60	52	15	50	-19	119	23	5	37	27	-6	3	-23	22	-38	38	-26	-14	210	30	43	5	38	-24	55	-16	28	10	-2	4	-4	52
BmWD062	694	579	411	416	288	274	543	384	301	402	256	276	255	190	208	251	73	153	88	81	193	87	166	137	72	90	79	67	111	124	162	149	73	42	129	215	62	197	190	184	421	359	236	299	493	494	392	294	296
BmWD063	7472	7813	8205	8261	5096	5108	5927	5678	6029	7943	2822	3855	2453	2184	2237	2269	1520	1900	1587	1328	1890	1885	2092	1830	2563	2279	2632	2564	5110	3886	4324	3539	1572	1652	2324	3173	1484	1733	2501	3147	10726	9565	4600	6642	8537	4678	5980	6046	4580
BmWD064	525	339	567	475	375	338	482	307	418	367	269	282	52	236	418	134	43	126	73	108	202	81	432	94	191	677	323	274	187	364	312	262	43	96	362	376	64	93	389	256	429	487	384	392	356	137	288	334	499
BmWD065	655	565	737	713	696	685	692	475	542	972	504	631	373	274	273	269	215	434	212	237	221	201	301	197	309	352	220	199	329	291	357	241	108	115	217	417	181	164	381	393	456	479	1120	1311	1113	921	907	865	821
BmWD066	84	101	100	132	151	150	678	674	768	940	888	1000	172	162	187	186	96	50	119	59	110	32	192	111	288	317	235	392	93	58	87	69	99	42	107	124	24	68	131	88	54	99	30	42	327	101	53	69	53
BmWD067	4602	4737	7433	6972	5428	5501	6285	5774	6617	9002	5971	6326	1067	3765	3041	1349	3287	3592	2376	1670	2975	2544	2850	2584	2519	2641	3163	2842	2412	1916	3221	2297	82	1506	1820	2073	204	1950	1915	2103	9849	10810	7209	7563	8945	5464	5378	5200	5187
BmWD068	5418	6936	9244	10451	5551	5596	3965	5486	5680	7506	3596	3405	6262	4506	3654	5752	5201	5652	2944	2808	6309	4461	4952	4182	7004	5563	6290	6176	5021	5627	5243	5819	3430	3701	6519	4894	3089	4728	5875	4715	13263	14567	8984	8898	14815	9312	6983	8165	7000
BmWD069	2297	2578	4064	4153	3576	2852	2271	2308	1850	2587	3392	2708	1073	687	735	1105	551	707	613	459	634	646	837	627	1014	891	1110	928	1786	1296	1834	1217	371	465	648	856	354	593	672	647	3841	3723	2153	2722	3686	1938	1759	2103	1822
BmWD070	342	386	593	540	368	324	713	709	600	786	502	628	68	425	502	69	153	166	185	143	219	174	328	283	311	465	354	470	355	499	251	268	125	172	220	327	240	343	368	292	42	81	247	302	169	284	153	149	330
BmWD071	66	93	48	42	68	71	397	299	162	258	276	320	34	41	63	94	43	47	94	50	58	45	117	49	93	115	128	111	76	180	104	53	38	96	155	276	45	90	173	177	100	167	120	207	97	86	100	93	272
BmWD072	1048	1008	715	736	568	581	765	567	594	858	323	385	124	436	607	248	674	714	519	381	781	940	661	792	257	282	184	179	106	102	96	111	146	265	140	141	101	181	157	124	44	51	90	64	62	113	50	74	100
BmWD073	3347	3503	5161	4361	3768	4235	3069	2965	3845	5059	2569	3155	1833	1875	1671	1426	3202	2598	1691	1240	1846	2390	1588	2092	1799	1833	1641	1304	2307	2034	2172	1624	155	1137	1115	1746	251	1024	878	1299	3878	4145	4971	5271	4937	3773	3261	2692	3235
BmWD074	713	739	1196	1266	757	614	2103	2423	3115	4399	2748	2752	812	810	852	1335	814	812	828	587	781	664	870	938	1411	2468	1122	2385	895	1188	827	1025	492	515	603	868	580	826	840	1037	712	717	562	491	897	805	357	417	555
BmWD075	-40	-80	48	57	74	58	3137	3295	4408	6002	2889	3309	-42	14	68	-54	7	45	21	-13	0	-9	54	0	-59	-2	-25	-33	-26	-3	-5	-44	30	-3	-7	185	70	54	56	86	-8	44	28	139	44	47	101	76	152
BmWD076	1455	1244	1890	1933	1059	1381	3716	3583	3703	4531	2269	2537	1073	1486	1519	1284	547	696	839	575	945	604	1417	724	548	1017	929	853	890	709	1101	532	440	553	493	1045	849	1052	1046	1333	1614	1756	1758	1970	2100	1093	2195	2052	1926
BmWD078	-79	-29	89	92	101	85	2350	2257	2001	2926	1835	2628	54	88	124	80	27	38	60	5	79	49	251	42	-26	70	-2	-57	8	23	33	-2	38	-7	-14	203	19	21	46	95	-25	15	3	59	13	65	11	-6	37
BmWD080	767	878	1154	1065	676	843	906	1101	1190	1680	851	1045	339	409	394	266	374	389	475	370	417	305	432	300	435	798	583	623	298	258	429	228	138	319	174	251	238	315	210	194	923	1068	1032	1144	747	671	846	851	1144
BmWD082	1866	2419	3239	3435	2825	2764	3697	4006	3760	5731	3470	4666	1199	1018	1217	1236	233	412	365	322	618	1513	770	895	702	702	619	501	1283	1018	1206	1188	544	630	972	932	1118	1431	1895	1633	212	302	1381	1692	818	893	907	831	916
BmWD083	541	444	536	436	406	366	901	546	631	954	468	561	126	502	509	164	129	196	244	137	457	330	563	414	1518	2140	1200	2463	219	159	195	124	146	276	194	269	353	461	396	302	66	149	186	255	128	125	148	105	328
BmWD084	741	772	1249	1157	757	779	805	792	996	1498	565	761	168	140	253	229	184	237	296	204	145	114	294	287	404	400	522	392	229	175	285	216	129	169	192	248	194	346	354	347	49	81	214	332	192	118	132	104	250
BmWD085	481	380	403	379	416	340	415	254	419	604	270	237	182	452	746	215	154	314	191	190	423	405	572	406	156	249	163	271	224	144	285	193	133	257	238	425	186	357	305	486	276	318	290	299	308	521	268	175	457
BmWD086	4516	4570	4358	4552	4264	4227	2466	1780	1710	2594	1460	1868	2772	1538	1461	1367	919	2364	851	1380	1867	2762	1865	1768	1726	1679	1572	1511	2352	2616	2110	2195	838	968	1683	1673	665	1214	1527	1202	2735	2558	4587	5122	4126	3964	3990	3532	3082
BmWD087	807	572	156	165	537	605	2191	1407	1123	1485	1063	1229	359	1178	1406	528	1036	1173	1712	1082	1577	828	4365	2586	124	307	232	443	72	1	41	7	246	372	620	677	221	423	469	469	14	70	217	195	89	289	57	93	257
BmWD088	194	189	245	250	272	256	1545	1238	838	1108	1061	1034	109	267	241	113	109	101	254	75	106	94	220	120	280	256	247	189	92	72	105	38	99	26	107	208	95	134	164	184	277	298	323	351	222	225	351	322	324
BmWD090	15	17	200	173	144	118	435	441	524	700	494	475	18	75	90	36	62	50	147	49	47	-10	69	19	68	50	186	54	102	58	97	52	12	7	-10	65	26	68	39	59	-52	-26	77	125	84	109	-24	-20	97
BmWD091	10043	9993	11640	10403	10715	10036	5013	4880	5057	6159	4446	4939	5588	4930	5292	5964	3099	3275	3174	2157	2466	2283	3174	2199	3258	3004	2724	1927	4098	3687	4583	3510	1840	2583	3169	3132	2064	2873	3867	3276	3960	4615	5509	7730	5522	4490	4907	6260	4504
BmWD092	10704	9636	14091	14810	10193	10881	12089	11702	15114	14712	12470	9353	10522	8602	8453	11348	7359	6631	7583	6068	9587	8324	8817	10333	7824	6641	7105	6924	9805	10565	10712	12005	9112	9383	10523	9518	8220	13744	9576	9540	14156	12427	11376	10977	11317	9178	13811	14565	11122
BmWD093	1506	1740	2679	2552	1803	1876	2566	3075	4475	5263	2217	2550	2941	2430	2590	4074	1021	1419	1418	1916	1688	2050	1787	3048	1680	2314	1118	2649	1037	666	817	776	1062	1345	1531	2086	1320	2502	1908	3159	3030	3018	4056	3713	8724	5178	5731	5054	8566
BmWD095	134	167	191	243	210	224	712	722	376	546	507	538	250	248	375	262	51	119	128	79	157	101	210	148	183	214	119	155	134	99	123	79	86	199	129	251	51	120	219	222	27	40	106	114	140	63	86	86	66
BmWD097	463	370	584	613	402	415	934	860	1278	1688	778	696	124	311	365	124	172	304	227	112	341	281	325	393	261	528	159	433	262	261	228	276	246	253	320	491	244	414	397	620	210	247	134	263	296	377	161	184	167
BmWD098	91	115	197	224	114	143	-17	-12	95	149	65	43	-23	41	53	-10	22	9	90	8	34	-43	48	-6	427	307	379	470	-2	-28	18	11	51	-111	0	97	36	30	70	65	-41	-3	-7	28	-66	-20	4	6	-34
BmWD100	1227	1532	2718	2828	1278	1173	1010	1169	1490	1992	957	835	789	481	535	682	447	479	593	278	481	586	603	455	731	737	528	565	1019	744	825	765	306	522	423	539	295	480	421	253	2040	1831	1132	1413	1412	1278	1053	1298	1123
BmWD102	864	725	1543	1417	1130	1090	625	629	1123	1248	580	566	443	330	386	437	371	342	402	254	233	217	300	274	328	337	331	338	358	394	396	307	159	188	340	355	156	293	353	253	453	427	470	639	554	587	457	568	560
BmWD103	424	847	1248	1210	1445	1265	950	1403	1605	2136	2147	1903	1050	900	1120	1265	266	290	396	281	552	428	693	607	595	521	661	460	504	504	460	484	289	369	459	582	469	774	662	584	284	294	740	747	556	319	446	421	773
BmWD104	643	575	800	812	521	571	1382	934	1307	1926	682	992	363	300	438	331	47	115	97	97	181	243	281	195	82	75	104	67	51	54	148	74	133	142	166	327	177	208	326	332	214	290	186	254	317	351	312	342	246
BmWD105	173	49	165	200	107	119	6802	6036	6582	10409	4809	6803	-44	13	32	25	9	18	52	4	25	21	35	45	-36	20	2	-20	-2	8	2	26	17	-146	26	156	-34	19	14	76	12	46	32	22	14	13	23	5	42
BmWD107	2561	3002	2934	3527	2208	2909	13878	14419	9749	13598	7914	8896	5662	4977	4502	6413	1850	2314	2145	2204	2864	1712	3108	2960	3287	2727	3417	3137	2868	3072	2928	3182	1296	1118	2060	1504	1488	2024	3066	2099	2096	2109	2405	2413	3545	2195	2447	2945	1970
BmWD108	105	120	75	62	142	96	3460	2223	2128	3090	1901	2596	80	60	172	87	26	67	80	47	86	123	219	135	45	141	58	74	45	79	42	49	38	76	127	249	17	71	206	162	108	158	145	153	29	75	87	99	87
BmWD109	4609	5292	3772	3541	2896	2996	5065	5694	3825	5236	2297	3515	1090	1050	971	638	957	1227	773	865	927	672	850	657	607	765	489	508	1103	819	1194	662	371	476	771	963	288	409	629	653	5171	5592	2687	3420	3925	3993	2499	2190	2512
BmWD110	143	84	361	335	273	245	1188	962	1152	1866	933	1266	66	68	137	102	53	31	106	9	64	101	108	60	80	206	144	94	108	91	102	37	47	76	28	226	93	96	87	112	21	55	103	196	103	87	95	40	172
BmWD112	16169	14357	18725	21401	13372	11779	22451	23496	24592	30099	16137	15958	4604	29482	31442	8244	15647	16906	18284	17873	26619	26442	28034	44102	19606	35323	16273	39916	17894	16414	13991	17359	10288	13084	14014	16830	12208	23189	16750	26126	10213	10613	17035	13535	15096	15056	10834	11610	16510
BmWD113	221	193	302	274	217	204	12935	12271	18571	23335	8903	10722	87	23	67	69	18	7	28	17	34	29	64	6	-5	62	46	27	14	34	20	16	73	80	108	124	66	85	182	122	6	50	31	3	53	34	16	24	73
BmWD114	2078	1730	2074	2146	1455	1699	2956	2418	2870	3557	1717	2340	1067	1048	1211	1112	684	692	687	503	685	499	859	700	764	909	848	901	925	650	1123	657	803	672	686	1524	864	1071	870	1678	1648	1539	1742	1660	1784	965	1366	1138	1530
BmWD115	162	234	389	324	950	472	3022	2612	3540	4932	8625	4730	274	271	351	404	125	167	147	136	119	63	191	124	66	100	81	16	189	174	152	79	47	-3	91	149	38	107	186	173	-10	12	224	254	131	93	58	52	97
BmWD116	2376	3010	2678	2888	1584	1900	1814	1936	1847	2429	1043	1274	1139	1237	1426	1575	613	741	613	630	995	795	1146	1142	1436	1886	1358	2053	1408	1363	1043	1101	496	418	745	925	568	925	1215	1443	1007	884	1661	2137	2107	1254	1399	1352	1309
BmWD117	240	318	289	104	189	165	366	288	157	157	153	246	126	159	289	116	64	68	128	65	53	87	203	79	143	503	277	237	91	233	149	117	77	169	340	157	97	85	417	114	184	211	420	206	157	208	184	169	584
BmWD118	181	144	189	204	107	103	607	483	685	1017	404	466	0	102	165	51	89	86	192	41	148	147	169	100	987	946	650	735	119	92	133	47	509	138	150	281	1350	340	430	452	-19	67	42	47	56	59	28	20	114
BmWD120	1243	994	1021	1042	541	734	995	852	803	1139	529	544	371	334	297	310	193	229	213	180	315	70	309	122	206	128	216	105	288	265	393	301	172	92	325	439	124	282	382	340	637	550	413	496	448	440	439	511	414
BmWD121	1698	2740	2683	2726	2446	1985	3298	4790	5073	6483	4006	3602	1180	856	882	1295	860	821	849	603	715	719	674	724	1106	1289	1211	1141	1675	970	1756	899	540	891	717	840	635	980	809	948	3079	2863	1714	2762	2443	1850	1677	2185	1943
BmWD122	20	-18	185	139	112	71	22	-85	162	252	106	183	37	49	89	25	28	57	225	5	11	21	-29	49	26	75	48	40	38	1	39	11	30	49	6	100	17	10	58	48	6	44	56	13	28	83	21	24	63
BmWD123	719	742	639	579	950	1168	1488	1350	921	1276	1607	2136	713	592	661	704	292	421	454	311	329	383	500	515	328	317	386	342	359	578	508	570	397	434	597	603	482	796	631	620	951	1171	1043	1034	1065	1072	840	944	1031
BmWD125	2082	3729	4786	4844	4382	3308	9008	13622	16759	21596	13230	10469	4130	2211	1988	3078	3033	3185	3262	2558	2182	1776	2377	2010	2743	878	2743	1189	2654	1280	3420	1716	1460	2171	2461	2847	1635	2357	2385	2948	7673	5755	4326	5212	5454	2955	6000	6901	4362
BmWD130	495	623	806	769	506	482	1914	2039	1583	2660	1126	1680	305	400	527	310	186	225	260	206	246	234	438	360	84	178	138	162	225	213	276	200	60	192	230	302	146	217	356	338	84	123	498	655	277	330	328	287	477
BmWD132	1013	1004	1461	1489	1100	1009	2658	2823	2860	3618	1923	2118	301	1534	1872	532	783	832	1128	772	1279	1827	1604	2477	1629	3095	1532	3177	1559	1543	1311	1460	820	849	757	1019	1167	1467	1210	1409	485	689	874	831	775	1060	600	548	764
BmWD133	640	467	687	366	300	369	1051	627	856	586	315	388	250	342	499	94	72	111	112	119	237	79	443	60	271	755	384	494	284	515	328	349	194	199	459	491	179	115	478	315	598	711	451	519	759	491	368	582	565
BmWD134	3594	4930	4572	3246	6723	5260	6244	7654	6605	6174	7640	7786	3096	1971	3662	4100	1466	1866	3276	2045	746	3460	1317	4571	1881	1637	2928	2320	792	659	1083	660	4096	3563	1938	1565	5329	4642	2343	1513	1217	1580	1599	1613	1220	993	2569	2607	2113
BmWD135	696	691	420	409	549	628	2165	1481	772	1428	985	1407	32	102	172	32	10	637	19	238	5	0	38	12	-42	-17	-39	-111	175	66	170	46	17	-26	10	144	20	10	34	84	-23	21	12	66	9	33	29	17	71
BmWD136	396	356	523	469	364	422	601	531	570	685	420	620	266	581	473	419	214	261	282	191	345	414	493	584	212	400	201	362	167	207	208	214	254	215	147	241	259	299	201	213	972	1108	1164	940	1061	1317	799	821	1726
BmWD137	1082	1021	1368	1293	781	928	892	692	951	1441	440	607	274	263	417	240	2124	2595	3026	2428	959	693	1406	1226	2957	3873	3675	4380	112	111	106	111	4083	4701	2984	4648	4936	7005	3953	5872	50	83	63	74	56	105	71	42	75
BmWD138	92	122	156	169	322	192	352	195	269	400	389	285	1044	708	1021	1280	71	91	173	107	466	561	705	835	192	146	182	132	69	76	77	38	17	65	24	217	74	181	149	146	-24	0	61	90	-23	31	71	66	197
BmWD143	2006	2297	3352	3242	2125	2417	1806	1744	1977	2895	988	1491	655	1467	2212	893	733	950	756	737	1025	966	1376	1439	1258	1244	864	846	1002	583	1110	506	285	242	224	388	702	920	628	685	385	586	1684	1891	1015	615	979	895	1264
BmWD144	575	646	489	499	505	599	647	640	454	517	465	582	249	239	270	295	134	170	132	131	149	108	216	154	244	193	247	267	221	240	262	235	99	15	230	221	106	189	399	262	442	446	391	435	535	361	317	342	276
BmWD145	2194	2533	3445	3760	3141	2802	2544	3258	3899	4904	3384	2737	2142	1852	1532	2203	1620	1863	1473	1414	1719	1447	1874	1325	2261	2443	1826	2344	3139	2595	2547	2610	1300	1718	2134	1713	934	1434	1589	1362	6201	6530	2778	3338	4992	2813	2893	3791	3273
BmWD146	758	582	421	486	548	475	20367	20340	14079	19006	11279	12400	218	146	186	284	42	111	22	92	155	87	266	167	57	166	115	81	89	154	88	81	90	103	216	231	154	123	241	209	142	243	157	209	209	205	164	218	171
BmWD147	959	808	851	898	489	621	2172	1367	1075	1626	726	999	433	244	321	266	84	181	135	167	211	245	371	204	170	332	369	247	245	333	355	278	129	215	273	516	141	241	390	389	563	528	257	317	476	375	484	466	453
BmWD148	589	796	1041	885	1503	1988	805	923	1054	1282	1344	1705	1566	669	766	1896	1073	781	1029	535	510	1197	655	1510	1253	1410	1406	1429	772	339	803	222	1218	1337	502	782	1400	2219	714	920	510	799	969	1375	879	773	978	1323	950
BmWD149	390	284	327	373	461	464	39	12	140	248	115	115	293	384	502	375	50	33	144	35	128	79	179	167	38	60	25	3	172	129	309	193	142	65	171	197	91	112	155	152	206	240	85	149	128	45	295	264	192
BmWD150	-1	58	430	417	105	78	30	117	334	408	221	170	489	1439	263	83	127	403	1916	1064	276	290	404	363	57	277	6	298	63	54	45	84	643	964	1168	1647	20	140	186	283	362	447	681	714	782	898	423	362	564
BmWD151	783	746	502	505	1029	942	3129	2591	2375	3429	3320	3121	1927	1465	1399	2684	221	370	680	479	6513	4025	8938	6234	299	569	319	450	261	349	226	249	159	549	227	425	204	365	346	321	188	180	178	325	296	270	226	220	329
BmWD152	863	789	1846	1879	910	872	789	656	1654	2316	636	681	566	483	576	492	142	255	281	233	314	457	371	472	242	193	384	125	280	237	484	268	241	480	378	629	463	609	701	740	584	566	434	477	513	541	636	558	597
BmWD154	308	355	383	375	414	348	1187	1234	1303	1642	1101	943	305	214	377	324	109	86	126	92	124	148	250	249	181	397	308	291	309	285	287	203	86	134	172	223	70	96	236	143	169	189	263	258	209	152	170	226	399
BmWD155	1032	935	1358	1150	493	453	1421	972	1389	1884	603	577	380	435	380	222	364	438	350	235	507	267	518	266	525	725	415	518	274	97	495	202	190	345	511	570	181	467	547	493	1457	1786	1100	1361	1816	825	1232	1131	1179
BmWD156	128	215	122	46	111	108	449	454	254	196	350	425	85	162	308	80	43	69	111	75	95	81	369	116	210	413	367	237	83	260	137	149	99	15	432	351	74	104	521	182	195	311	425	226	127	243	162	159	575
BmWD158	560	599	667	594	545	618	1459	1270	1160	1755	746	1002	237	834	1032	259	278	489	492	443	498	176	633	266	567	901	514	816	555	482	447	397	172	342	284	488	381	642	540	660	79	128	621	407	157	341	152	119	796
BmWD160	971	1002	1502	1418	1100	1323	607	601	1012	1281	671	787	501	425	552	521	800	1128	1201	1129	499	490	671	668	412	380	478	338	349	247	344	184	177	69	129	366	301	247	235	455	131	166	467	524	355	70	251	178	330
BmWD161	39	62	23	-7	23	33	141	57	619	815	37	71	13	28	132	-18	5	19	-39	14	22	56	126	15	47	143	62	37	26	82	40	23	17	49	202	90	32	0	253	19	87	149	155	123	59	36	104	66	275
BmWD162	1788	1621	2060	2323	1066	2287	2945	2175	2631	4017	1363	2825	1120	777	858	1076	804	1123	1038	1000	505	519	665	610	508	536	547	531	654	572	828	685	324	330	381	476	400	579	513	419	540	662	1892	2125	1567	1062	1558	1769	1424
BmWD163	3239	4046	4642	4493	3547	3765	2885	3577	3355	3945	2187	2861	1787	2179	2041	2082	1052	1219	892	832	1228	1247	1588	2028	2158	2284	2021	2154	2810	1241	1864	875	911	1060	585	692	1337	2299	837	791	1326	1639	3940	4797	3660	1475	2092	2050	2444
BmWD164	9523	8799	12033	13792	8463	8509	16226	14717	17978	22793	10204	11037	10051	9217	9716	10163	14669	12750	12241	9113	14956	12786	12251	13403	19619	22153	20375	22925	11297	8577	13364	9901	9912	9686	10608	17364	9323	13296	10637	18291	12608	10355	21635	19107	16858	9224	18288	16380	19917
BmWD165	445	442	705	557	984	998	1527	1147	1903	2274	1646	1937	508	378	566	525	101	192	299	146	167	272	328	365	267	367	295	416	522	195	441	130	172	242	116	221	263	535	211	251	57	118	433	627	447	147	398	358	460
BmWD166	1724	1971	813	752	1001	1084	3181	2975	1282	2178	1316	1662	465	619	773	474	276	443	389	362	505	379	724	384	261	443	209	298	350	399	616	326	203	203	504	690	394	521	841	744	498	626	1027	1304	706	391	948	774	1121
BmWD167	73	75	373	347	278	231	77	162	1036	1493	316	277	66	153	219	116	96	205	123	84	143	119	147	118	252	385	285	294	101	21	119	42	108	126	186	519	160	337	331	728	123	265	410	368	249	266	238	223	466
[truncated: 11 more columns]
