# Supplementary material for: Genome-Wide Identification and Characterization of WD40 Protein Genes in the Silkworm, Bombyx mori
Source: Int J Mol Sci. 2018 Feb 9;19(2):527. doi: 10.3390/ijms19020527 (PMC5855749; doi:10.3390/ijms19020527)
Supplement: Supplementary file 1 [file ijms-19-00527-s001.zip › ijms-260156-supp-proofreading/Table S6.xlsx]

## Sheet: Sheet1
Gene ID	W0-M	W0-F	W12-M	W12-F	W24-M	W24-F	W36-M	W36-F	W48-M	W48-F	P0-M	P0-F	P1-M	P1-F	P2-M	P2-F	P3-M	P3-F	P4-M	P4-F	P5-M	P5-F	P6-M	P6-F	P7-M	P7-F	Adult-M	Adult-F
BmWD001	0	0.39415	0.396826	0.390721	0	0	0.609215	0	1.07992	0	0.905062	0	0	0	0.875196	0	1.21344	0.657468	1.61602	1.73383	2.13401	0.939555	1.30839	1.2436	1.88636	1.61013	2.48803	1.92746
BmWD005	0	0.436956	0	0	0	0	0	0	0	0	0	0	0	0	1.48444	0	0	0	1.13406	0	0	0	1.41357	0	0	0	0	2.30448
BmWD006	0.495336	0.327642	0.628184	0.669251	0.541304	0.539913	0.610874	0.545316	0.632534	1.17535	0.456311	0.565026	0.552238	0.551839	0.597186	0.56421	0.592057	0.618106	0.533994	0.748553	0.634979	0.475026	0.803949	0.817494	0.733408	0.788788	0.595273	0.906223
BmWD007	0	0	0	0	0	0	0	0	0	0	0	0	0	0	0	0	0	0	1.37819	0	0	0	0	0	0	0	0	2.828
BmWD009	0.491981	0.386384	1.00505	0.780843	1.34186	1.20188	0.907147	1.01117	1.45879	1.76234	1.26359	1.18748	1.97956	1.94411	2.17695	2.40372	2.16619	2.01976	1.86769	2.22374	1.97611	1.97332	1.66523	2.75425	2.08766	2.10324	0.865283	3.4196
BmWD010	0.557334	0.347233	0	0	1.31998	1.31482	0.887159	0.80158	0	1.26065	1.45777	1.15976	3.4613	3.61837	2.27657	2.27641	2.07432	3.17502	1.37281	4.75402	2.07831	5.16104	2.16689	4.44489	2.34385	6.25298	1.66236	12.4074
BmWD011	0	0	0	0	2.96753	0	3.46928	0	5.10779	0	3.92742	0	6.47168	0	6.74066	0	5.97792	0	4.49269	0	7.31038	0	5.02044	0	9.57544	0	7.52635	0
BmWD012	0.330523	0.357473	0.380891	0.465418	0.427846	0.481016	0.293241	0.260611	0.297476	0.410801	0.358002	0.346014	0.373713	0.394787	0.418657	0.54488	0.394228	0.42732	0.400582	0.360286	0.532601	0.377606	0.383034	0.542373	0.391153	0.399062	0.188681	0.32285
BmWD014	0	0	0	0	0	0	0	0.792021	0	0	1.55047	1.86442	0	0	0	0	0	0	1.38945	2.41678	0	2.69633	0	2.69848	0	3.29156	0	3.64767
BmWD015	0	0	0	0	0	0	0	0.632645	0	0	0	0	0	0	0	0	0	0	0	0	0	0	0	0	0	0	0	0
BmWD016	3.18685	0	0	0	2.13723	0	0	0	3.31953	0	2.6466	0	7.90353	0	2.35047	0	0	0	0	0	0	0	0	0	0	0	0	0
BmWD017	0.578701	0.732582	0.786306	1.2076	0.970294	1.45737	1.10349	1.40914	1.21424	1.28338	1.26798	1.40622	0.962321	1.19745	0.911363	0.896808	0.955474	1.20485	1.22576	1.99785	1.16505	1.37022	1.3829	2.34014	1.63452	2.14998	1.27093	4.91231
BmWD018	0.849245	0.633223	1.58299	0.84403	1.58693	1.26813	0	2.55556	2.17975	2.82115	2.76934	2.56797	3.03552	2.86675	2.12282	3.16152	2.32854	1.94922	2.46637	2.52016	2.21531	2.91974	2.396	2.45605	3.21011	2.64009	1.79928	2.989
BmWD019	0.917562	0.748812	0	0.789498	1.19399	1.25651	0.937862	0.533497	1.84575	1.59838	1.63676	1.19696	0	1.62206	2.02139	1.36512	1.95967	1.03251	1.685	1.05594	1.37578	0.932301	1.64624	0.791235	1.88321	1.3019	1.0272	0.931999
BmWD020	0.872025	0.678581	1.1063	0.76356	1.48357	1.23028	1.2639	1.1111	1.70588	1.56572	2.30336	1.32936	1.6234	0.998954	1.98434	1.49958	2.11155	1.2025	2.16234	1.74223	1.78437	1.3631	2.45443	1.35601	1.79284	1.79989	2.15525	2.72463
BmWD021	0	0	0	0	0	0	0	0	0	0	0	0	0	0	0	0	0	0	0	0	0	0	0	0	0	0	0	2.98923
BmWD022	0.602356	0.457894	0.735533	0.555939	0.763735	0.687531	1.14851	0.686616	1.14575	1.02453	1.29908	0.886666	1.35312	0.875239	1.28813	0.996807	1.12284	1.10623	0.876019	1.45073	1.11515	1.37865	0.957463	1.93854	0.957066	1.7809	0.970025	2.05724
BmWD023	0	0	0	0	0	0	0	0	0	0	0	0	0	0	0	0	0	0	0	0	0	0	0	0	0	0	0	2.65074
BmWD024	0.976877	1.15995	1.50111	1.89265	1.643	1.91383	1.62982	1.63812	1.96179	1.62083	2.36132	3.09462	3.21261	2.75143	2.75468	2.55753	2.0669	1.63845	1.72288	1.81525	1.6792	1.37165	0	1.83236	2.21013	1.74652	1.89546	2.8696
BmWD025	0.752624	1.15163	0.745402	1.01137	0.752561	0.893702	1.0874	1.09312	0.918246	1.11311	1.03342	1.30793	1.24131	1.33477	1.13788	1.21299	1.35797	1.32902	1.68895	1.89883	1.30802	1.30116	1.40453	1.68575	1.12047	1.87724	0.99225	3.20387
BmWD026	0	0	0	0	0	0	3.60275	0	3.86735	0	3.82075	0	4.3627	0	4.04254	0	3.24542	0	2.77501	0	0	0	0	0	3.47234	0	3.30736	0
BmWD027	0	0	0	0	6.21721	0	0	0	9.66335	0	8.81428	0	12.8201	0	15.6098	0	7.33023	0	5.34395	0	9.01756	0	0	0	10.348	0	6.09627	0
BmWD028	0	0	0	0	0	0	0	0	0	0	8.7389	0	0	0	0	0	0	0	6.72084	0	0	0	0	0	0	0	9.21149	0
BmWD029	0.77519	0.586253	1.2296	0.825123	1.11851	0.79737	1.11237	1.10896	1.33598	1.15134	1.34631	1.47131	1.95519	2.04853	1.75322	1.57558	1.49634	1.5829	1.35772	1.85212	1.39606	1.95972	1.40449	1.70161	1.11346	1.44585	0.709798	2.03903
BmWD030	0.998795	0.458243	0.83352	0.272991	1.08943	0.263593	1.92975	0.194044	2.29806	0.604331	2.35728	0.64766	2.52161	0.509371	2.00528	0.329512	1.61127	0.142366	1.45477	0.265977	1.83053	0.114247	1.69407	0.721049	2.27697	0.783254	2.15655	0.379564
BmWD031	0	0	0	0	0	0	0	0	0	0	0	0	0	0	0	0	0	0	1.26546	0	0	0	0	0	0	0	0	1.36268
BmWD032	0.935507	0.810158	1.34542	1.3993	1.54601	1.48722	1.14977	1.44484	1.35214	1.58955	1.66131	1.68903	1.75142	2.16613	1.94251	2.32571	1.96923	1.93039	1.76637	2.75534	2.45265	3.07941	0	3.29435	2.11604	3.22285	2.54081	4.475
BmWD033	1.38474	0.747433	1.30169	0	1.65576	0.908096	1.1574	1.85379	2.04083	1.38479	2.14665	0.934549	0	0	2.94654	0.858196	1.66106	1.05438	2.25109	1.87446	1.95102	1.45364	2.10516	2.0899	3.15236	2.25536	2.17729	3.01125
BmWD034	0	0	0	0	0	0	0	0.864019	0	0	0	0	0	0	0	0	0	0	0	0	0	0	0	0	0	0	0	0
BmWD035	0.551147	0.361087	0	0.634541	0.839172	0.987141	0.751887	0.542642	1.0307	0.81188	1.13033	0.802969	1.68512	1.40836	1.92398	0	1.54736	0	1.33457	1.47402	1.19122	1.17029	1.73173	1.24139	1.31915	1.06606	0.871226	1.44174
BmWD038	0.646707	0.488119	0	0	0	0.664546	0.85083	1.08392	0	0	1.2239	0.989805	0	0	1.4605	1.77856	1.41341	0	1.39397	1.29632	0	1.39198	0	0	0	0	1.97215	0.914865
BmWD039	0	0	0	0	0	0	0	0.629668	0	0	1.20537	0	2.08341	0	0	0	1.75881	0	1.41009	1.96808	1.56357	1.50762	0	1.75784	0	2.18158	0	2.72905
BmWD040	0	0	0	0	0	0	0	0	0	0	0	0	0	0	0	0	0	0	0	0	0	0	0	0	0	0	4.7677	0
BmWD041	0.53861	0.695012	0	0	0.333825	0	0.349084	0	0	0	0.521475	0.548149	0	0	0	0	0.614902	0.409453	0.959165	0.617443	0	0.498214	0	0	0	0	1.25973	1.06346
BmWD042	0	0	0	0	0	0	0	0	0	0	0	0	0	0	0	0	0	0	3.13821	0	0	0	0	0	5.24151	0	19.5577	5.67839
BmWD043	0.614772	0.472207	0.537046	0.574989	0.710303	0.683268	0.79044	0.689934	0.83164	0.718075	0.888275	0.969641	1.18498	1.12352	0.999027	0	0.919806	1.02539	0.93817	1.27556	0.919124	1.12239	0	1.16791	0.844482	1.09241	0.512622	1.67619
BmWD044	0.500943	0.493222	0.912777	0.65908	0.871311	0.621519	0.825132	0.714175	1.03079	1.30518	1.31797	1.31994	1.50883	1.52883	1.22581	1.41962	1.30185	1.2504	1.22994	1.23352	1.51662	1.49865	1.10197	1.54002	1.48931	1.70164	1.0772	1.42775
BmWD045	0	0	0	0	0	0	0	0.443616	0	0	1.52623	0	0	0	1.78408	0	0	0	2.08166	0	0	0	0	0	0	1.76851	3.28144	3.41576
BmWD046	0.879567	0.853154	0.933909	0.938123	0.893525	0.947607	1.19833	1.10927	1.12965	1.40871	1.13364	1.45821	1.64522	1.36827	1.64954	1.29125	1.45662	1.45202	1.09646	1.5483	1.18695	1.38305	0.963088	1.62782	1.18669	2.02557	1.34761	2.51154
BmWD047	0	0	0	0	0	0	0	0	0	0	0	0	0	0	0	0	0	0	2.7762	0	0	0	0	0	0	0	2.0154	2.89761
BmWD050	0	0	0	0	0	1.075	0	0	0	0	1.65598	0	0	2.51853	1.34081	0	1.0547	0	1.25719	0	0	0	1.61944	0	0	0	0	3.15598
BmWD051	0.519236	0	0	0	0	0	0	0	0	0	0	0	0	0	0	0	0	0	0	0	0	0	0	0	0	0	0	0
BmWD052	0.616411	0.602691	0.835741	0.997827	1.08996	1.0702	0.970238	1.04327	1.19452	0.999188	1.15549	0.951826	0.930735	1.03646	1.18979	0.944881	1.51718	1.05629	1.27386	1.3727	1.31246	0.86832	1.31005	1.44279	1.50726	1.16565	1.22948	1.84178
BmWD054	0	0	0	0	0	0	0	0	0	0	2.98693	0	0	0	2.10749	0	0	0	0	0	0	0	0	0	0	0	6.04926	0
BmWD055	0.565367	0.300047	0.92504	1.00386	0.98839	0.94045	0.872861	0.480509	1.01337	0.690269	1.05482	1.03364	2.60924	2.21181	2.34426	1.87304	1.83145	1.99525	1.52708	2.44178	1.36724	2.13858	2.17302	1.87919	1.28736	1.65824	0.416469	2.66482
BmWD056	0	0	0	0	0	0	0	0	6.27848	0	4.27112	0	0	0	3.81718	0	3.32141	0	0	0	0	0	0	0	0	0	0	0
BmWD057	0	0.649536	1.05741	0.627173	0.741678	0.809729	0.642547	0	0.897331	0.956784	1.09905	0	0	0.965938	0	0.909717	1.22156	0.888632	1.12361	1.10405	1.34136	1.03224	1.08126	1.5141	2.00291	1.74694	1.78695	1.81329
BmWD058	0.403536	0.409914	0.919689	0.529652	1.0851	0.74384	0.672188	0	1.1922	1.15105	1.1345	0.970161	1.29179	1.3142	1.7744	1.50921	1.66869	1.74857	1.29642	1.2955	1.22664	1.87632	1.14938	1.55468	1.07878	1.59236	1.10692	1.94758
BmWD059	0.629134	0.549791	0.690152	0.712764	0.764994	0.631189	0.77505	0.764395	1.0277	0.686888	1.15886	1.11386	1.18967	1.14885	1.09735	1.10718	0.952685	0.898895	1.39987	1.35527	1.53323	1.35408	1.54229	1.2063	1.3786	0.977502	0.800971	0.860033
BmWD060	0.584733	0	0	0	0	0	0.369842	0	0.675175	0	0.756154	0.582525	0	0	0	1.06715	0.398211	0	0.640709	0	0	0	0	0	0	0	0	0.827056
BmWD061	2.03717	0.229254	3.96761	0	4.75406	0	6.1888	0	11.1537	0	12.1723	0	10.8249	0	11.3114	1.22859	10.8692	0.328997	7.63742	0	9.65443	0	7.18187	0	12.5513	0	10.7744	0
BmWD062	0	0	0	0	0	0	0	0	0	0	0	0	0	0	0	0	0	0	0	2.01097	0	0	0	0	0	0	0	2.45686
BmWD063	0.480025	0.335516	0.588329	0.771728	0.708929	0.835345	0.77352	0.658612	0.796347	1.01998	0.753034	1.10837	2.06421	2.13679	1.85011	1.80899	1.48084	1.56323	1.1655	1.6367	1.19174	1.36424	1.20564	1.48809	0.764999	1.2934	0.38054	1.58943
BmWD064	0	0.963543	0	0	0	0	0	0	0	0	0	0	0	0	0	0	0	0	0	1.7295	0	0	0	0	0	0	1.70493	2.11961
BmWD065	0.392043	0.43732	0.625974	0.480192	0.728805	0.807832	0.570162	0.49304	0.822203	0.79771	0.858634	0.759881	0	0.996183	0.989074	1.20102	0.838961	1.0416	0.794239	1.27982	0.884947	1.10477	1.07945	1.72999	1.17543	1.18203	0.567609	0.923298
BmWD067	0.416556	0.451199	0.792959	0.455056	0.893493	0.872672	0.718074	0.537047	1.11739	1.03973	1.06057	0.9158	1.41638	1.48104	1.34376	1.44951	1.05594	1.54188	0.79468	1.84509	1.38662	2.05465	0.997962	1.95378	1.1829	2.34945	0.717597	2.22096
BmWD068	0.530395	0.47363	0.650118	0.660374	0.738877	0.812277	1.01062	0.823214	0.953771	0.949833	0.847731	0.869669	1.23161	1.14692	1.14844	1.34115	1.04781	1.33444	1.03899	1.30195	1.4748	1.21956	1.62492	1.33207	1.27686	1.0795	0.487678	0.703544
BmWD069	0.481886	0.443546	0.612011	0.612307	0.690025	0.769985	0.576807	0.509886	0.575186	0.753327	1.04875	0.976945	1.63259	1.93978	1.62895	1.79665	1.32902	1.94169	1.16588	2.80102	1.14462	2.08616	1.16587	3.10012	0.797251	3.21658	0.354832	4.34954
BmWD070	0	0	0	0	0	0	0	0	0	0	1.88648	0	0	0	1.6801	0	1.9857	0	1.74421	1.62762	0	0	0	0	0	0	1.397	2.44284
BmWD072	0.600957	0.440786	1.08491	0.787476	0	0.717837	0.704309	0.788998	1.11748	1.1984	1.07138	0.930896	1.21059	1.20237	1.68764	1.48319	1.71174	0.95415	1.67589	1.40781	1.43931	1.27962	1.3925	1.02817	4.58827	1.18812	3.51387	1.78039
BmWD073	0.581843	0.511493	0.802397	0.758862	0.976946	0.852255	1.14405	0.795708	1.04349	0.93936	1.20472	1.22482	1.84661	1.56226	1.63539	1.65968	1.31825	1.46782	1.18381	1.64916	1.34356	1.81826	1.18103	1.76373	0.998736	1.53541	0.76295	1.62904
BmWD074	0.51154	0.364952	0	0.833237	1.07207	0.833655	1.10635	0.686602	1.66095	1.86274	1.27639	0.876681	1.48319	0	1.6121	0.833418	1.71321	0.794926	1.63303	0.892818	1.55642	0.875906	1.55953	0	1.49461	1.0641	1.37562	1.16657
BmWD075	0	0	0	0	0	0	0	0	10.4775	0	10.0153	0	5.4518	0	6.29701	0	4.50729	0	0	0	9.41348	0	7.42957	0	0	0	5.43051	0
BmWD076	0.941003	0.618893	0.575931	0.692053	0.817987	0.973237	0.835541	0.708543	0.86856	0.916615	0.964613	1.00583	1.49	1.12984	1.37396	1.65722	1.20798	1.01077	1.26987	1.20115	1.13618	0.864737	1.15186	1.13877	1.50605	1.00361	1.5915	1.43736
BmWD078	0	0	0	0	0	0	0	0	0	0	5.06778	0	0	0	3.77141	0	0	0	0	0	0	0	0	0	0	0	0	0
BmWD080	0.752309	0	0.383459	0	0.485842	0.818165	0.894637	0.45761	0.74968	0.87555	0.770985	0.770161	0.963931	0.826435	1.24178	0.856125	0.848391	0.655094	0.835831	1.01106	0.708979	0.627778	0.557431	1.15274	0	0.971865	0.592345	0.710237
BmWD082	0.48343	0.534655	0.917941	1.02795	1.30653	1.39168	0.908678	1.16318	1.71374	1.32822	1.57356	2.10381	2.48092	2.68053	3.65786	2.71864	3.24736	3.35332	2.55729	2.57823	3.04587	2.30575	3.80726	3.16472	1.80951	3.08433	0.791546	3.28238
BmWD083	0.402702	0.246087	0.253277	0.319737	0.50911	0.661703	0.276817	0.329716	0.337586	0.327147	0.502905	0.646048	0.464384	0.438099	0.500227	0.637058	0.535058	0.379173	0.690699	0.770145	0.661682	0.344417	1.04887	0.690951	1.20848	0.552369	0.617539	0.723995
BmWD084	0.767697	0.720462	0	0.653011	0.71382	0.760332	0	0.506861	0.799335	0.928456	1.00446	0.69717	0	1.05614	0	1.24915	0	1.58157	1.01569	1.73025	0	2.06852	0	2.06675	1.542	2.30527	0	4.45633
BmWD085	0	0	0	0	0	0	0.939352	0	0	0	0	0	0	0	2.68886	3.53932	1.99443	0	1.7533	0	0	0	0	0	0	0	0	1.94317
BmWD086	0.431717	0.425942	0.590958	0.514985	0.707331	0.929626	0.63974	0.565023	0.765166	0.845543	1.10626	1.30026	1.24462	1.4802	1.0698	1.19116	0.914054	1.36172	0.924514	1.7277	0.953252	1.71579	0.868258	1.71132	0.875965	1.46646	0.32412	2.09429
BmWD087	0.466938	0.137258	0.0553258	0.0414325	0.140169	0.0478185	0.0761903	0.0365455	0.176861	0.0501719	0.1151	0.100708	0.176472	0.227528	0.206085	0.0856309	0.190306	0.0657179	0.231192	0.0598434	0.196923	0.0695753	0.130721	0.100759	0.254075	0.0913961	0.172496	0.0905567
BmWD088	0	0	0	0	0	0	0	0	0	0	1.5781	0	0	0	1.5938	0	1.72647	0	1.59247	0	0	0	0	0	0	0	2.52957	0
BmWD089	0	0	0	0	0	0	0	0	0	0	0	0	0	0	0	0	0	0	1.60621	0	0	0	0	0	0	0	0	1.32811
BmWD090	0	0	0	0	0	0	0	0	0	0	0	0	0	0	0	0	0	0	0	0	0	0	0	0	0	0	0	13.6773
BmWD091	0.557225	0.418122	0.502349	0.575697	0.633965	0.61295	0.587349	0.561686	0.784177	0.933294	0.733863	0.973669	1.43175	1.49015	1.24984	1.7978	1.33407	1.81019	1.24849	2.19676	1.53274	1.71566	1.5158	2.07321	1.13418	2.02297	0.538351	3.0129
BmWD092	0.911684	0.839856	0.824156	0.841855	0.879502	0.762218	0.939704	0.927169	0.828021	0.84114	0.87185	0.746378	0.853192	0.820262	0.951177	0.795818	0.879318	0.981629	0.869882	0.935459	0.976253	0.875918	0.922181	0.917182	0.883401	0.846864	0.67639	0.848877
BmWD093	0.182277	0.168144	0.355845	0.597572	0.508905	0.556453	0.342423	0.33785	0.735619	0.929965	0.601228	0.931502	1.2888	1.48881	0.825282	0.965847	0.928299	0.979014	1.27259	1.81458	1.2941	0.813338	0.985499	0.787377	0.977762	0.909215	0.904139	1.08431
BmWD095	0	0	0	0	0	0	0	0	0	0	0	0	0	0	0	0	0	0	0	0	0	0	0	0	0	0	0	3.71228
BmWD096	0	0	0	0	0	0	0	0	0	0	0	0	3.40068	0	0	0	0	0	1.27333	0	0	0	0	0	0	0	0	0
BmWD097	0.934277	0.64564	0	0	0	1.00559	1.2804	0	1.46058	0.684824	0	0	0	0	1.75373	0	1.79549	0.933143	1.50516	1.96932	0	0.957362	2.14042	0	0	0	1.0883	2.91665
BmWD098	0	0	0	0	0	0	0	0	0	0	0	0	0	0	0	0	0	0	0	1.92626	0	0	0	0	9.19363	0	6.21674	5.16164
BmWD100	0.541537	0.468191	0.795305	0.636512	0.840252	1.11432	0.7798	0.591979	1.05025	1.09964	0.993527	1.51108	1.26849	2.03067	1.30452	1.83848	1.33263	1.30598	1.39174	2.31405	1.19286	1.83362	0	2.19418	1.2633	2.1661	0.718551	1.80983
BmWD102	0	0.513607	0	0	0	0.693797	0.675882	0.474151	0	0	0	0.690346	0	0	0.956322	1.18656	1.44914	1.1437	1.08967	1.45011	0	0.962661	2.19026	1.14063	0	0	0.629606	1.56168
BmWD103	0.847453	0.627063	0.977178	0.90957	1.50067	1.00236	0.900221	0.943662	1.62266	1.24313	1.93655	1.19533	1.03849	1.59795	2.57595	1.41131	2.15565	1.73333	1.83745	1.57265	2.02864	1.22603	1.73514	1.64397	1.20195	1.74167	1.63071	2.88823
BmWD104	0	0	0	0	0	0	0	0	0	0	0	0	0	0	2.69126	0	1.97435	0	1.28237	1.79773	0	0	0	0	0	0	0	1.5421
BmWD105	0	0	0	0	3.24635	0	0	0	3.71745	0	2.88838	0	0	0	3.26097	0	0	0	0	0	6.7337	0	0	0	0	0	0	0
BmWD107	0.887816	0.773809	0.826722	0.732498	0.935088	0.877334	1.12961	0.936675	1.84373	4.70547	9.03885	4.82582	2.10948	1.35104	1.40104	1.09554	1.13857	0.990098	1.11251	1.06047	0.915796	0.938448	0.962514	0.859528	1.2039	2.08891	1.92497	2.51424
BmWD108	0	0	0	0	0	0	2.81815	0	3.63051	0	3.90957	0	2.74034	0	3.28223	0	2.33264	0	2.61889	0	0	0	0	0	0	0	4.45526	0
BmWD109	0.384307	0.439999	0.479605	0.712069	0.794763	1.21801	0.714334	0.593403	0.736289	0.85992	0.964679	1.12759	1.22929	1.6972	1.28786	2.19417	1.18351	1.79788	1.16854	1.90915	1.12138	1.21138	1.03587	1.55538	1.01387	1.37424	0.359384	1.90406
BmWD110	0	0	0	0	0	0	0	0	0	0	0	0	0	0	2.57749	0	0	0	0	0	0	0	0	0	0	0	0	0
BmWD112	0.328279	0.307823	0.323466	0.417211	0.539159	0.555581	0.468614	0.437224	1.00976	1.13742	1.26177	1.31092	0.905725	0.936486	0.904556	0.877095	0.912177	0.796678	1.13374	1.08294	1.02153	0.550088	1.24415	0.810626	1.35522	1.06379	1.22055	1.51079
BmWD113	3.71382	0	4.11697	0	4.76198	0	5.36135	0	9.38944	0	10.8269	0	10.9344	0	12.4885	0	7.01705	0	7.38059	0	11.3855	0	11.3455	0	13.5225	0	13.6828	0
BmWD114	0.586298	0.679029	0.746861	0.894868	0.94733	1.34515	1.07765	0.894147	1.13578	1.36337	1.36771	1.4081	2.3536	2.01301	1.95844	1.61707	1.71258	1.0828	1.59777	1.42823	1.89788	1.01026	1.7867	1.23419	1.20768	0.670927	0.952371	1.36613
BmWD115	0	0	2.56399	0	3.08168	0	0	0	4.45859	0	4.55603	0	0	0	4.74474	0	4.37129	0	4.0293	2.07483	0	0	2.60781	1.92464	5.29531	0	3.23792	4.53107
BmWD116	0.394819	0.525434	0.572592	0.605051	0.807256	0.945832	0.63095	0.678538	0.835889	1.03455	0.997953	1.1932	1.38404	1.34581	1.39699	1.31984	1.33717	1.21168	1.36811	1.88296	1.17213	1.44981	1.16468	1.39387	1.32468	1.56019	0.630269	2.6546
BmWD117	0	0	0	0	0	0	0	0	0	0	0	0	0	0	0	0	0	0	0	0	0	0	0	0	0	0	0	2.38467
BmWD118	0	0	0	0	0	0	0	0	0	0	2.25214	0	0	0	1.91229	0	0	0	0	0	0	0	0	0	0	0	2.4852	2.26531
BmWD120	1.26539	0	0	0	1.06927	1.73381	2.45857	0	1.47681	1.36495	1.60177	1.90938	1.68925	0	1.35746	1.67979	1.87563	2.4086	1.57551	2.70807	1.60987	1.50117	2.16305	2.57715	0	2.55843	2.13169	3.15005
BmWD121	0.620499	0.479772	0.714346	0.783468	1.12392	0.656679	1.25819	0.797014	1.19709	0.710657	1.31775	1.0316	1.96836	2.09993	2.08014	1.97783	2.10119	1.05052	2.28836	2.0452	2.35002	1.64072	1.92966	1.67193	1.53257	1.60836	0.852596	1.98877
BmWD122	0	0	0	0	0	0	0	0	0	0	0	0	0	0	0	0	0	0	0	0	0	0	0	0	0	0	0	3.35228
BmWD123	0.934037	0.672334	0.896625	0.901168	1.08425	0.8881	1.15705	0.856008	1.48881	1.34724	1.63977	1.28122	2.22552	1.20703	1.82035	1.87974	1.61794	1.53405	1.57934	2.14254	1.65231	1.66267	2.03885	2.00783	1.78014	2.08465	1.95666	2.9527
BmWD125	0.850149	0.385739	0.880433	0.469993	0.880905	0.361383	0.829784	0.523889	1.17411	0.629268	1.3759	0.718582	1.23536	0.746819	1.48545	1.14981	1.30875	1.04253	0.972936	0.952766	1.42007	1.04139	1.18917	1.13619	1.23092	1.03926	1.06687	1.01189
BmWD127	0	0	0	0	0	0	0	0	0	0	0	0	0	1.00339	0	0	0	0	0	0	0	0	0	0	0	0	0	0
BmWD130	0.978264	0.751312	0.89766	0	1.11129	1.64377	1.2448	0.918084	1.82977	1.30421	1.90584	1.59216	1.34575	2.04582	2.51557	0	2.13314	1.97496	1.81522	1.62783	2.28867	1.62937	2.0518	1.94462	2.22411	2.066	1.54933	2.49053
BmWD131	0	0	0	0	0	0	0	0	0	0	0	0	0	0	0	0	0	0	0	0	0.938975	0	0	0	0	0	0	0
BmWD132	0.517152	0.419723	0.541514	0.464468	0.669966	0.548646	0.530548	0.454998	0.986352	0.961088	1.19782	0.944546	0.888169	0.874644	1.00217	0.872484	0.944471	0.620153	1.31643	1.12483	1.3863	0.577116	1.5492	0.962733	1.41389	1.50551	1.36582	1.78232
BmWD133	0	0	0	0	0	0	0	0.766144	0	0	0.830912	0.888916	0	0	0	0	0	0	1.04306	1.21671	0	0	0	0	0	0	0	1.83257
BmWD134	1.11905	0.62739	1.27171	0.972682	0.768547	0.494625	0.460329	0.444354	0.826584	0.691724	0.733768	0.66024	1.26272	1.0169	0.973284	1.0421	0.672883	0.949519	0.743602	1.18172	0.599016	1.12544	0.612377	1.11935	0.675167	1.18891	0.54495	1.68907
BmWD135	0	0	0	0	0	0	0	0	0	0	4.49159	0	0	0	4.59699	0	0	0	4.93154	10.3217	0	4.81913	0	9.24956	0	12.292	0	20.8557
BmWD136	0.815774	0.746241	0.719121	1.06692	0.848129	0	0.838233	0.818617	0.930504	1.10389	1.1116	1.25605	1.27392	1.20277	0	0	0	0	0.966759	1.46322	1.08939	0.825497	0	1.40147	0.982197	1.58132	1.3767	2.51154
BmWD137	0.556349	0.489903	0.268449	0.32493	0.217153	0.299941	0.261666	0.230386	0.406939	0.421899	0.330837	0.369594	0.372115	0.376597	0.432148	0.344562	0.333664	0.313465	0.434496	0.401043	0.384639	0.299996	0.423809	0.674107	0.518647	0.753042	0.769517	0.897564
BmWD138	0.420151	0.402952	0.232874	0	0.294163	0.263797	0.210158	0	0	0	0.454706	0.266486	0	0	0	1.31161	0	0	0.477898	0.39086	0	0	0	0	0	0	0.718742	1.06543
BmWD143	0.779913	0.774194	0.675978	1.05924	1.04561	1.45905	1.90736	1.99333	1.39116	1.57852	1.58191	1.89453	1.48753	1.54953	1.9689	1.78097	2.04569	1.70151	2.61216	1.87114	2.30701	1.45425	2.76571	2.56663	1.98977	3.1675	1.36893	3.77741
BmWD144	0	0	0	0	0	0	0	0	0	0	0	0	0	0	0	0	2.13496	0	1.60867	1.59036	0	0	0	0	0	0	0	2.16386
BmWD145	0.543659	0.578761	0.682169	0.635174	0.812642	0.53185	0.842131	0.693864	1.10828	1.10041	1.19422	1.24333	1.38877	1.37435	1.40623	1.26411	1.29609	1.28827	1.25001	1.43134	1.68012	1.03604	1.5688	1.39107	1.51621	1.32108	0.609104	1.2811
BmWD146	2.26524	0.201262	2.10524	0	4.71313	0	2.91847	0.393987	5.35854	0	7.05629	0.270739	7.41639	0	6.47725	0	5.80327	0	4.86847	0.45794	8.3255	0	4.58639	0.653573	7.35478	0	2.7475	0.775332
BmWD147	0.856895	0	0	0	0	0	0	0.848845	0	0	1.18961	1.4109	0	0	1.2732	0	0	1.4104	1.09784	1.49139	0	0	0	2.07273	0	1.62985	1.50536	1.82454
BmWD148	0.697517	0.554199	0.68967	0.717554	0.752524	1.188	0.855387	1.02455	1.00942	1.08415	1.12167	0.988415	1.00264	0.997289	1.3455	1.36713	1.09973	1.1226	1.49949	1.53545	1.36197	1.60094	1.37728	1.54824	1.44729	1.20535	0.854327	1.07698
BmWD149	0	0	2.31085	0	0	2.28339	0	2.9834	3.35601	5.04267	4.36802	4.06786	4.91886	4.84456	3.23584	3.1441	2.65682	2.10266	4.59847	2.29219	3.40035	0	1.15804	0	4.81839	0	3.87484	0
BmWD150	2.30356	1.97341	0	0	0	4.04787	2.26007	1.39662	0.202316	0.437659	0.113515	0.10917	0.207061	0.111687	0.118914	0.121074	0.110992	0.119886	0.177982	0.17355	0	0.082197	0.187529	0.133399	0.193073	0	0.324568	0.373799
BmWD151	0.260541	0.163458	0.255649	0.230122	0.445716	0.199536	0.272605	0.196585	0.397789	0	0.455946	0.314892	0.4216	0.531877	0.584398	0.365148	0.456576	0.336346	0.477762	0.499129	0.337077	0.226136	0.599195	0.452803	0.761311	0.387733	0.460964	0.546781
BmWD152	0.71941	0.471554	0.896741	0	0.848939	1.42446	1.22565	1.04033	1.44567	1.10477	1.7623	1.83166	2.0205	1.86202	1.79586	1.7318	1.31338	1.62353	1.30641	2.32821	1.56013	1.91469	2.04746	2.4663	2.21693	3.01866	1.91912	2.89484
BmWD154	0	0	0	0	0	0	0	0.420793	0	0	0	0	0	0	2.13608	0	0	0	1.69038	0	2.29685	0	0	0	0	0	0	1.84149
BmWD155	0.536958	0.47038	0.49827	0.796381	0.668883	1.21199	1.04688	0.909162	0.773878	1.05629	0.76012	0.952509	1.08349	0.995242	1.28799	1.5581	1.2519	0.92105	1.15647	1.15201	1.47483	0.709339	1.1515	1.64566	1.22268	1.1126	0.899621	1.2246
BmWD156	0	0	0	0	0	0	0	0.816875	0	0	0	0	0	0	0	0	0	0	0	0	0	0	0	0	0	0	1.82025	2.20244
BmWD158	0.60757	0.664551	0.985415	0	1.16854	0.874948	0.763455	0.689046	1.3589	1.14117	1.52011	0.850025	0	1.01435	1.41093	1.47353	1.22331	0.716662	1.7426	1.12153	1.85051	0.78154	1.85887	1.21608	2.00067	1.66315	1.37055	2.77432
BmWD159	0	0	0	0	0	0	0	0.536494	0	0	0	0	0	0	0	0	0	0	0	0	0	0	0	0	0	0	0	0
BmWD160	0.570566	0.215652	0.426923	0.459161	0.438406	0.441901	0.401128	0.370285	0.732251	0.960846	0.599097	0.704091	0.943606	1.19608	1.11911	0.838313	0.804655	0.877834	0.69133	1.27805	0.707656	1.00373	0.895437	1.62998	0.87898	1.6185	1.55727	2.24954
BmWD161	0	0	0	0	0	0	0	0	0	0	3.79522	0	0	0	7.78769	0	5.53411	0	4.82971	0	8.64245	0	0	0	0	0	6.25954	0
BmWD162	0.503991	0.401703	0.625163	0.379094	0.664289	0.575831	0.581682	0.444641	0.840441	0.746101	0.881897	0.702495	0.931475	0.658713	1.04007	0.976219	0.814652	1.08589	0.794661	1.28098	0.859785	1.36543	0.87143	1.38183	0.765557	1.38142	0.373124	1.63225
BmWD163	0.32805	0.334837	0.696298	0.987964	1.1917	1.35475	0.897725	1.0295	1.40753	1.51588	1.13748	1.10597	2.26062	2.53505	2.76024	3.75604	2.7099	2.59912	2.10958	2.49076	1.95966	2.53647	2.82788	2.92453	1.91324	2.6661	0.789736	4.01018
BmWD164	0.625996	0.655862	0.687669	0.742915	0.580854	0.748018	0.737282	0.695485	0.770936	0.996948	0.779543	0.658675	0.822825	0.697069	0.995663	0.815476	0.943497	0.74301	0.70003	0.589154	0.860259	0.654239	0.73136	0.53525	0.63142	0.579903	0.743425	0.595269
BmWD165	1.01428	0.770593	1.10856	0.979231	1.69696	1.53213	0	0	2.0614	0	2.26155	1.32975	2.00697	1.87503	3.18273	3.24451	2.60602	1.89835	2.98598	1.9138	2.11703	1.92877	2.22553	2.18728	3.06749	2.0346	2.39042	2.27987
BmWD166	0.599559	0.677648	1.50415	0.999877	1.56859	1.44356	1.75704	1.78816	1.72644	2.54758	1.9544	1.59398	2.83284	2.27104	2.05857	1.73482	2.45853	2.07766	2.18506	1.80158	2.08247	1.4857	1.51026	1.88373	2.2346	1.99086	1.54671	2.79096
BmWD167	0	0.713539	0	0	0	0	1.1273	0	1.58701	0	1.64708	1.41373	2.4118	0	2.3528	0	1.69457	0	1.37264	0	1.99107	0	2.67755	0	2.8697	1.37365	3.97437	1.5524
M: male, F: female, W: wandering, P: pupation, h:hour
W0: beginning of wandering for spinning, W12h: 12 hours after wandering
P0: beginning of pupation, P1: 1 day after pupation
