# Supplementary material for: Genome-Wide Identification and Characterization of WD40 Protein Genes in the Silkworm, Bombyx mori
Source: Int J Mol Sci. 2018 Feb 9;19(2):527. doi: 10.3390/ijms19020527 (PMC5855749; doi:10.3390/ijms19020527)
Supplement: Supplementary file 1 [file ijms-19-00527-s001.zip › ijms-260156-supp-proofreading/Table S7.xlsx]

## Sheet: Sheet1
node1	node2
BGIBMGA000029	BmWD080
BGIBMGA000029	BmWD125
BGIBMGA000029	BmWD022
BGIBMGA000029	BmWD094
BGIBMGA000029	BmWD043
BGIBMGA000029	BmWD100
BGIBMGA000029	BmWD038
BGIBMGA000029	BmWD012
BGIBMGA000029	BmWD109
BGIBMGA000029	BmWD068
BGIBMGA000029	BmWD145
BGIBMGA000029	BmWD049
BGIBMGA000066	BmWD012
BGIBMGA000074	BmWD080
BGIBMGA000074	BmWD125
BGIBMGA000074	BmWD094
BGIBMGA000074	BmWD042
BGIBMGA000074	BmWD043
BGIBMGA000074	BmWD102
BGIBMGA000074	BmWD100
BGIBMGA000074	BmWD038
BGIBMGA000074	BmWD059
BGIBMGA000074	BmWD162
BGIBMGA000074	BmWD109
BGIBMGA000074	BmWD073
BGIBMGA000074	BmWD065
BGIBMGA000074	BmWD068
BGIBMGA000074	BmWD049
BGIBMGA000082	BmWD164
BGIBMGA000082	BmWD050
BGIBMGA000084	BmWD018
BGIBMGA000084	BmWD014
BGIBMGA000084	BmWD140
BGIBMGA000092	BmWD021
BGIBMGA000092	BmWD118
BGIBMGA000104	BmWD006
BGIBMGA000104	BmWD155
BGIBMGA000115	BmWD063
BGIBMGA000115	BmWD047
BGIBMGA000127	BmWD080
BGIBMGA000127	BmWD125
BGIBMGA000127	BmWD094
BGIBMGA000127	BmWD042
BGIBMGA000127	BmWD043
BGIBMGA000127	BmWD102
BGIBMGA000127	BmWD100
BGIBMGA000127	BmWD038
BGIBMGA000127	BmWD162
BGIBMGA000127	BmWD109
BGIBMGA000127	BmWD086
BGIBMGA000127	BmWD073
BGIBMGA000127	BmWD065
BGIBMGA000127	BmWD067
BGIBMGA000127	BmWD068
BGIBMGA000127	BmWD145
BGIBMGA000127	BmWD049
BGIBMGA000127	BmWD048
BGIBMGA000128	BmWD041
BGIBMGA000128	BmWD050
BGIBMGA000129	BmWD041
BGIBMGA000129	BmWD050
BGIBMGA000136	BmWD096
BGIBMGA000137	BmWD096
BGIBMGA000140	BmWD080
BGIBMGA000140	BmWD125
BGIBMGA000140	BmWD094
BGIBMGA000140	BmWD042
BGIBMGA000140	BmWD043
BGIBMGA000140	BmWD102
BGIBMGA000140	BmWD038
BGIBMGA000140	BmWD059
BGIBMGA000140	BmWD162
BGIBMGA000140	BmWD109
BGIBMGA000140	BmWD086
BGIBMGA000140	BmWD073
BGIBMGA000140	BmWD065
BGIBMGA000140	BmWD145
BGIBMGA000154	BmWD080
BGIBMGA000154	BmWD125
BGIBMGA000154	BmWD094
BGIBMGA000154	BmWD044
BGIBMGA000154	BmWD042
BGIBMGA000154	BmWD043
BGIBMGA000154	BmWD102
BGIBMGA000154	BmWD100
BGIBMGA000154	BmWD038
BGIBMGA000154	BmWD059
BGIBMGA000154	BmWD162
BGIBMGA000154	BmWD109
BGIBMGA000154	BmWD086
BGIBMGA000154	BmWD073
BGIBMGA000154	BmWD065
BGIBMGA000154	BmWD068
BGIBMGA000154	BmWD145
BGIBMGA000154	BmWD049
BGIBMGA000170	BmWD063
BGIBMGA000170	BmWD047
BGIBMGA000180	BmWD148
BGIBMGA000180	BmWD012
BGIBMGA000186	BmWD063
BGIBMGA000186	BmWD047
BGIBMGA000230	BGIBMGA001415
BGIBMGA000230	BGIBMGA001549
BGIBMGA000230	BGIBMGA002520
BGIBMGA000230	BGIBMGA002759
BGIBMGA000230	BGIBMGA002760
BGIBMGA000230	BGIBMGA003753
BGIBMGA000230	BGIBMGA003961
BGIBMGA000230	BGIBMGA003985
BGIBMGA000230	BGIBMGA005338
BGIBMGA000230	BGIBMGA007406
BGIBMGA000230	BGIBMGA008874
BGIBMGA000230	BGIBMGA008926
BGIBMGA000230	BGIBMGA010446
BGIBMGA000230	BGIBMGA010499
BGIBMGA000230	BGIBMGA011841
BGIBMGA000230	BGIBMGA012671
BGIBMGA000230	BGIBMGA012903
BGIBMGA000230	BGIBMGA013773
BGIBMGA000230	BGIBMGA014133
BGIBMGA000230	BGIBMGA014179
BGIBMGA000244	BmWD063
BGIBMGA000244	BmWD047
BGIBMGA000244	BmWD133
BGIBMGA000244	BmWD144
BGIBMGA000244	BmWD028
BGIBMGA000292	BmWD137
BGIBMGA000303	BmWD096
BGIBMGA000304	BmWD039
BGIBMGA000323	BmWD086
BGIBMGA000358	BmWD046
BGIBMGA000358	BmWD096
BGIBMGA000359	BmWD046
BGIBMGA000359	BmWD096
BGIBMGA000360	BmWD144
BGIBMGA000360	BmWD028
BGIBMGA000367	BmWD080
BGIBMGA000367	BmWD092
BGIBMGA000381	BmWD045
BGIBMGA000382	BmWD045
BGIBMGA000395	BmWD012
BGIBMGA000420	BmWD096
BGIBMGA000447	BmWD006
BmWD131	BGIBMGA007052
BmWD131	BGIBMGA012992
BGIBMGA000473	BmWD123
BGIBMGA000474	BmWD080
BGIBMGA000474	BmWD094
BGIBMGA000474	BmWD044
BGIBMGA000474	BmWD042
BGIBMGA000474	BmWD043
BGIBMGA000474	BmWD102
BGIBMGA000474	BmWD100
BGIBMGA000474	BmWD038
BGIBMGA000474	BmWD059
BGIBMGA000474	BmWD162
BGIBMGA000474	BmWD109
BGIBMGA000474	BmWD086
BGIBMGA000474	BmWD065
BGIBMGA000474	BmWD067
BGIBMGA000474	BmWD068
BGIBMGA000474	BmWD145
BGIBMGA000474	BmWD049
BGIBMGA000478	BmWD104
BGIBMGA000484	BmWD006
BGIBMGA000484	BmWD155
BGIBMGA000486	BmWD143
BmWD002	BGIBMGA001129
BmWD002	BGIBMGA004020
BmWD002	BGIBMGA004021
BmWD002	BGIBMGA004022
BmWD002	BGIBMGA005190
BmWD002	BGIBMGA006712
BmWD002	BGIBMGA006713
BmWD002	BGIBMGA008283
BmWD002	BGIBMGA011096
BmWD002	BGIBMGA012039
BmWD002	BGIBMGA012492
BGIBMGA000532	BmWD036
BGIBMGA000532	BmWD166
BGIBMGA000617	BmWD095
BGIBMGA000617	BmWD172
BGIBMGA000627	BmWD041
BGIBMGA000629	BmWD107
BGIBMGA000646	BmWD036
BGIBMGA000646	BmWD166
BGIBMGA000692	BmWD045
BGIBMGA000693	BmWD045
BGIBMGA000719	BmWD004
BGIBMGA000731	BmWD153
BGIBMGA000731	BmWD160
BGIBMGA000756	BmWD080
BGIBMGA000756	BmWD125
BGIBMGA000756	BmWD094
BGIBMGA000756	BmWD042
BGIBMGA000756	BmWD043
BGIBMGA000756	BmWD102
BGIBMGA000756	BmWD100
BGIBMGA000756	BmWD038
BGIBMGA000756	BmWD059
BGIBMGA000756	BmWD162
BGIBMGA000756	BmWD109
BGIBMGA000756	BmWD073
BGIBMGA000756	BmWD065
BGIBMGA000756	BmWD068
BGIBMGA000756	BmWD145
BGIBMGA000756	BmWD049
BGIBMGA000757	BmWD080
BGIBMGA000757	BmWD125
BGIBMGA000757	BmWD094
BGIBMGA000757	BmWD042
BGIBMGA000757	BmWD043
BGIBMGA000757	BmWD102
BGIBMGA000757	BmWD100
BGIBMGA000757	BmWD038
BGIBMGA000757	BmWD059
BGIBMGA000757	BmWD162
BGIBMGA000757	BmWD109
BGIBMGA000757	BmWD073
BGIBMGA000757	BmWD065
BGIBMGA000757	BmWD068
BGIBMGA000757	BmWD145
BGIBMGA000757	BmWD049
BGIBMGA000779	BmWD012
BGIBMGA000808	BmWD123
BGIBMGA000828	BmWD090
BGIBMGA000829	BmWD063
BGIBMGA000829	BmWD009
BGIBMGA000829	BmWD047
BGIBMGA000829	BmWD133
BGIBMGA000829	BmWD144
BGIBMGA000829	BmWD028
BmWD080	BGIBMGA001283
BmWD080	BGIBMGA001336
BmWD080	BGIBMGA001415
BmWD080	BmWD125
BmWD080	BGIBMGA001549
BmWD080	BGIBMGA001575
BmWD080	BGIBMGA001616
BmWD080	BGIBMGA001818
BmWD080	BGIBMGA002493
BmWD080	BGIBMGA002639
BmWD080	BGIBMGA002654
BmWD080	BGIBMGA002766
BmWD080	BGIBMGA002895
BmWD080	BGIBMGA003001
BmWD080	BGIBMGA003191
BmWD080	BGIBMGA003221
BmWD080	BmWD094
BmWD080	BGIBMGA003833
BmWD080	BGIBMGA004022
BmWD080	BGIBMGA004159
BmWD080	BGIBMGA004175
BmWD080	BGIBMGA004635
BmWD080	BGIBMGA004987
BmWD080	BGIBMGA005311
BmWD080	BmWD044
BmWD080	BmWD042
BmWD080	BGIBMGA005381
BmWD080	BGIBMGA005412
BmWD080	BmWD043
BmWD080	BGIBMGA005459
BmWD080	BGIBMGA005498
BmWD080	BGIBMGA005552
BmWD080	BGIBMGA005564
BmWD080	BmWD102
BmWD080	BGIBMGA005598
BmWD080	BmWD100
BmWD080	BGIBMGA005637
BmWD080	BGIBMGA005638
BmWD080	BGIBMGA005918
BmWD080	BGIBMGA006085
BmWD080	BGIBMGA006105
BmWD080	BGIBMGA006134
BmWD080	BGIBMGA006135
BmWD080	BGIBMGA006357
BmWD080	BmWD038
BmWD080	BGIBMGA006524
BmWD080	BGIBMGA006525
BmWD080	BGIBMGA006526
BmWD080	BGIBMGA006588
BmWD080	BGIBMGA006705
BmWD080	BGIBMGA006772
BmWD080	BGIBMGA006816
BmWD080	BGIBMGA006846
BmWD080	BmWD059
BmWD080	BGIBMGA006999
BmWD080	BGIBMGA007114
BmWD080	BGIBMGA007162
BmWD080	BGIBMGA007171
BmWD080	BGIBMGA007192
BmWD080	BmWD162
BmWD080	BGIBMGA007263
BmWD080	BGIBMGA007297
BmWD080	BGIBMGA007436
BmWD080	BGIBMGA007571
BmWD080	BGIBMGA007631
BmWD080	BGIBMGA007734
BmWD080	BGIBMGA007842
BmWD080	BGIBMGA007870
BmWD080	BGIBMGA007871
BmWD080	BGIBMGA007955
BmWD080	BGIBMGA007962
BmWD080	BGIBMGA008085
BmWD080	BmWD109
BmWD080	BGIBMGA008596
BmWD080	BGIBMGA008716
BmWD080	BGIBMGA009122
BmWD080	BGIBMGA009207
BmWD080	BGIBMGA009286
BmWD080	BmWD086
BmWD080	BGIBMGA009849
BmWD080	BGIBMGA009885
BmWD080	BGIBMGA009910
BmWD080	BGIBMGA009983
BmWD080	BmWD073
BmWD080	BGIBMGA010510
BmWD080	BGIBMGA010739
BmWD080	BGIBMGA010745
BmWD080	BGIBMGA010792
BmWD080	BGIBMGA010804
BmWD080	BGIBMGA010805
BmWD080	BGIBMGA010930
BmWD080	BGIBMGA011092
BmWD080	BGIBMGA011103
BmWD080	BGIBMGA011104
BmWD080	BGIBMGA011264
BmWD080	BmWD137
BmWD080	BGIBMGA011272
BmWD080	BGIBMGA011274
BmWD080	BGIBMGA011282
BmWD080	BGIBMGA011746
BmWD080	BGIBMGA011754
BmWD080	BmWD065
BmWD080	BGIBMGA011822
BmWD080	BGIBMGA011919
BmWD080	BGIBMGA011965
BmWD080	BGIBMGA012012
BmWD080	BGIBMGA012046
BmWD080	BGIBMGA012059
BmWD080	BmWD068
BmWD080	BmWD145
BmWD080	BGIBMGA012373
BmWD080	BGIBMGA012547
BmWD080	BmWD049
BmWD080	BmWD048
BmWD080	BGIBMGA012625
BmWD080	BGIBMGA012690
BmWD080	BGIBMGA012775
BmWD080	BGIBMGA012809
BmWD080	BGIBMGA012946
BmWD080	BGIBMGA013025
BmWD080	BGIBMGA013112
BmWD080	BGIBMGA013351
BmWD080	BGIBMGA013503
BmWD080	BGIBMGA013567
BmWD080	BGIBMGA013625
BmWD080	BGIBMGA013703
BmWD080	BGIBMGA014046
BmWD080	BGIBMGA014064
BmWD080	BGIBMGA014133
BmWD080	BGIBMGA014134
BmWD080	BGIBMGA014143
BmWD080	BGIBMGA014157
BmWD080	BGIBMGA014271
BmWD080	BGIBMGA014503
BGIBMGA000846	BmWD096
BGIBMGA000853	BmWD122
BGIBMGA000862	BmWD163
BGIBMGA000862	BmWD045
BGIBMGA000862	BmWD090
BGIBMGA000862	BmWD136
BGIBMGA000867	BmWD012
BGIBMGA000867	BmWD092
BGIBMGA000898	BmWD063
BGIBMGA000898	BmWD163
BGIBMGA000898	BmWD047
BGIBMGA000898	BmWD133
BGIBMGA000898	BmWD144
BGIBMGA000898	BmWD028
BGIBMGA000903	BmWD092
BGIBMGA000907	BmWD104
BGIBMGA000909	BmWD052
BGIBMGA000911	BmWD052
BGIBMGA000911	BmWD045
BGIBMGA000912	BmWD045
BGIBMGA000913	BmWD045
BGIBMGA000918	BmWD127
BGIBMGA000918	BmWD090
BGIBMGA000918	BmWD156
BGIBMGA000918	BmWD143
BGIBMGA000918	BmWD005
BGIBMGA000924	BmWD012
BGIBMGA000925	BmWD116
BGIBMGA000925	BmWD018
BGIBMGA000925	BmWD014
BGIBMGA000946	BmWD110
BGIBMGA000948	BmWD090
BGIBMGA000948	BmWD135
BGIBMGA000950	BmWD055
BGIBMGA000950	BmWD154
BGIBMGA000952	BmWD096
BGIBMGA000959	BmWD012
BGIBMGA000979	BmWD115
BGIBMGA000995	BmWD116
BGIBMGA000995	BmWD106
BGIBMGA000995	BmWD029
BGIBMGA001001	BmWD122
BGIBMGA001019	BmWD072
BmWD084	BGIBMGA002778
BmWD084	BGIBMGA005107
BmWD084	BGIBMGA005666
BmWD084	BGIBMGA007081
BmWD084	BGIBMGA009517
BmWD084	BGIBMGA011042
BmWD084	BGIBMGA011784
BmWD084	BGIBMGA011811
BmWD084	BGIBMGA012404
BmWD084	BGIBMGA013917
BGIBMGA001043	BmWD012
BGIBMGA001044	BmWD015
BGIBMGA001054	BmWD153
BGIBMGA001054	BmWD160
BGIBMGA001056	BmWD096
BGIBMGA001062	BmWD077
BGIBMGA001083	BmWD158
BGIBMGA001084	BmWD031
BGIBMGA001100	BmWD012
BGIBMGA001106	BmWD012
BGIBMGA001123	BmWD106
BGIBMGA001129	BmWD158
BGIBMGA001129	BmWD005
BGIBMGA001137	BmWD031
BGIBMGA001138	BmWD024
BGIBMGA001138	BmWD012
BGIBMGA001142	BmWD090
BGIBMGA001142	BmWD135
BGIBMGA001163	BmWD158
BGIBMGA001194	BmWD024
BGIBMGA001196	BmWD169
BGIBMGA001206	BmWD012
BGIBMGA001206	BmWD072
BGIBMGA001206	BmWD156
BGIBMGA001208	BmWD163
BGIBMGA001208	BmWD090
BGIBMGA001208	BmWD135
BGIBMGA001211	BmWD096
BGIBMGA001211	BmWD004
BGIBMGA001211	BmWD005
BGIBMGA001232	BmWD143
BGIBMGA001232	BmWD005
BGIBMGA001235	BmWD092
BGIBMGA001237	BmWD137
BGIBMGA001239	BmWD062
BGIBMGA001241	BmWD135
BGIBMGA001243	BmWD012
BGIBMGA001243	BmWD092
BGIBMGA001249	BmWD063
BGIBMGA001249	BmWD047
BGIBMGA001249	BmWD133
BGIBMGA001258	BmWD095
BGIBMGA001265	BmWD092
BGIBMGA001268	BmWD118
BGIBMGA001268	BmWD096
BGIBMGA001278	BmWD094
BGIBMGA001278	BmWD043
BGIBMGA001278	BmWD109
BGIBMGA001278	BmWD068
BmWD083	BmWD107
BmWD083	BGIBMGA007842
BmWD083	BGIBMGA011804
BmWD082	BGIBMGA011804
BGIBMGA001283	BmWD125
BGIBMGA001283	BmWD094
BGIBMGA001283	BmWD044
BGIBMGA001283	BmWD043
BGIBMGA001283	BmWD102
BGIBMGA001283	BmWD100
BGIBMGA001283	BmWD038
BGIBMGA001283	BmWD162
BGIBMGA001283	BmWD109
BGIBMGA001283	BmWD086
BGIBMGA001283	BmWD073
BGIBMGA001283	BmWD065
BGIBMGA001283	BmWD067
BGIBMGA001283	BmWD068
BGIBMGA001283	BmWD145
BGIBMGA001283	BmWD049
BmWD081	BGIBMGA005920
BmWD081	BmWD104
BmWD081	BGIBMGA011750
BGIBMGA001294	BmWD104
BGIBMGA001335	BmWD109
BGIBMGA001336	BmWD094
BGIBMGA001336	BmWD042
BGIBMGA001336	BmWD043
BGIBMGA001336	BmWD038
BGIBMGA001336	BmWD162
BGIBMGA001336	BmWD109
BGIBMGA001336	BmWD065
BGIBMGA001336	BmWD068
BGIBMGA001344	BmWD090
BGIBMGA001344	BmWD156
BGIBMGA001344	BmWD135
BGIBMGA001344	BmWD137
BGIBMGA001363	BmWD012
BGIBMGA001363	BmWD092
BGIBMGA001380	BmWD163
BGIBMGA001399	BmWD046
BGIBMGA001399	BmWD096
BGIBMGA001406	BmWD072
BGIBMGA001415	BmWD006
BGIBMGA001415	BmWD116
BGIBMGA001415	BmWD118
BGIBMGA001415	BmWD158
BGIBMGA001415	BmWD163
BGIBMGA001415	BmWD148
BGIBMGA001415	BmWD096
BGIBMGA001415	BmWD102
BGIBMGA001415	BmWD012
BGIBMGA001415	BmWD092
BGIBMGA001415	BmWD090
BGIBMGA001415	BmWD015
BGIBMGA001415	BmWD142
BGIBMGA001415	BmWD155
BGIBMGA001415	BmWD135
BGIBMGA001415	BmWD143
BGIBMGA001415	BmWD005
BGIBMGA001415	BmWD160
BGIBMGA001415	BmWD166
BmWD127	BGIBMGA001513
BmWD127	BGIBMGA002241
BmWD127	BGIBMGA002354
BmWD127	BGIBMGA002365
BmWD127	BGIBMGA003035
BmWD127	BGIBMGA008295
BmWD127	BGIBMGA010246
BmWD127	BGIBMGA010247
BmWD127	BGIBMGA013678
BmWD127	BGIBMGA013963
BmWD127	BGIBMGA013964
BGIBMGA001427	BmWD142
BGIBMGA001437	BmWD092
BGIBMGA001438	BmWD063
BGIBMGA001438	BmWD009
BGIBMGA001438	BmWD144
BGIBMGA001457	BmWD069
BGIBMGA001458	BmWD158
BGIBMGA001471	BmWD012
BGIBMGA001471	BmWD092
BGIBMGA001475	BmWD156
BGIBMGA001483	BmWD012
BGIBMGA001483	BmWD092
BGIBMGA001484	BmWD036
BGIBMGA001484	BmWD092
BGIBMGA001484	BmWD166
BGIBMGA001490	BmWD109
BGIBMGA001490	BmWD068
BGIBMGA001500	BmWD012
BGIBMGA001501	BmWD012
BGIBMGA001501	BmWD092
BmWD125	BGIBMGA001575
BmWD125	BGIBMGA001938
BmWD125	BGIBMGA002493
BmWD125	BGIBMGA002639
BmWD125	BGIBMGA002766
BmWD125	BGIBMGA003001
BmWD125	BGIBMGA003053
BmWD125	BmWD022
BmWD125	BGIBMGA003191
BmWD125	BGIBMGA003221
BmWD125	BGIBMGA003397
BmWD125	BmWD094
BmWD125	BGIBMGA004159
BmWD125	BGIBMGA004635
BmWD125	BGIBMGA004776
BmWD125	BGIBMGA004913
BmWD125	BGIBMGA004987
BmWD125	BGIBMGA005311
BmWD125	BmWD044
BmWD125	BmWD042
BmWD125	BGIBMGA005381
BmWD125	BmWD043
BmWD125	BGIBMGA005459
BmWD125	BGIBMGA005498
BmWD125	BGIBMGA005552
BmWD125	BGIBMGA005564
BmWD125	BmWD102
BmWD125	BGIBMGA005598
BmWD125	BmWD100
BmWD125	BGIBMGA005637
BmWD125	BGIBMGA005638
BmWD125	BGIBMGA005918
BmWD125	BGIBMGA006085
BmWD125	BGIBMGA006105
BmWD125	BGIBMGA006134
BmWD125	BGIBMGA006135
BmWD125	BGIBMGA006292
BmWD125	BmWD038
BmWD125	BGIBMGA006772
BmWD125	BGIBMGA006846
BmWD125	BmWD059
BmWD125	BGIBMGA006999
BmWD125	BGIBMGA007162
BmWD125	BGIBMGA007192
BmWD125	BGIBMGA007222
BmWD125	BmWD162
BmWD125	BGIBMGA007263
BmWD125	BGIBMGA007436
BmWD125	BGIBMGA007631
BmWD125	BGIBMGA007710
BmWD125	BGIBMGA007734
BmWD125	BGIBMGA007870
BmWD125	BGIBMGA007871
BmWD125	BGIBMGA007955
BmWD125	BGIBMGA007962
BmWD125	BmWD109
BmWD125	BGIBMGA008716
BmWD125	BGIBMGA009122
BmWD125	BGIBMGA009207
BmWD125	BGIBMGA009286
BmWD125	BmWD086
BmWD125	BGIBMGA009849
BmWD125	BGIBMGA009910
BmWD125	BGIBMGA009983
BmWD125	BmWD073
BmWD125	BGIBMGA010739
BmWD125	BGIBMGA010745
BmWD125	BGIBMGA010792
BmWD125	BGIBMGA010804
BmWD125	BGIBMGA010805
BmWD125	BGIBMGA010930
BmWD125	BGIBMGA011092
BmWD125	BGIBMGA011272
BmWD125	BGIBMGA011274
BmWD125	BmWD065
BmWD125	BGIBMGA011822
BmWD125	BGIBMGA011920
BmWD125	BGIBMGA011975
BmWD125	BGIBMGA012012
BmWD125	BGIBMGA012059
BmWD125	BmWD068
BmWD125	BGIBMGA012373
BmWD125	BGIBMGA012397
BmWD125	BGIBMGA012547
BmWD125	BmWD049
BmWD125	BGIBMGA012690
BmWD125	BGIBMGA012809
BmWD125	BGIBMGA012946
BmWD125	BGIBMGA013112
BmWD125	BGIBMGA013351
BmWD125	BGIBMGA013703
BmWD125	BGIBMGA014046
BmWD125	BGIBMGA014064
BmWD125	BGIBMGA014157
BmWD125	BGIBMGA014271
BmWD125	BGIBMGA014503
BGIBMGA001512	BmWD095
BGIBMGA001538	BmWD062
BGIBMGA001540	BmWD047
BGIBMGA001546	BmWD052
BGIBMGA001546	BmWD045
BGIBMGA001547	BmWD052
BGIBMGA001547	BmWD045
BGIBMGA001549	BmWD006
BGIBMGA001549	BmWD116
BGIBMGA001549	BmWD118
BGIBMGA001549	BmWD158
BGIBMGA001549	BmWD163
BGIBMGA001549	BmWD148
BGIBMGA001549	BmWD096
BGIBMGA001549	BmWD102
BGIBMGA001549	BmWD012
BGIBMGA001549	BmWD092
BGIBMGA001549	BmWD090
BGIBMGA001549	BmWD015
BGIBMGA001549	BmWD142
BGIBMGA001549	BmWD155
BGIBMGA001549	BmWD135
BGIBMGA001549	BmWD143
BGIBMGA001549	BmWD005
BGIBMGA001549	BmWD160
BGIBMGA001549	BmWD166
BGIBMGA001554	BmWD086
BGIBMGA001560	BmWD012
BGIBMGA001560	BmWD065
BGIBMGA001572	BmWD063
BGIBMGA001572	BmWD047
BGIBMGA001575	BmWD042
BGIBMGA001575	BmWD102
BGIBMGA001575	BmWD100
BGIBMGA001575	BmWD059
BGIBMGA001575	BmWD162
BGIBMGA001575	BmWD073
BGIBMGA001575	BmWD065
BGIBMGA001579	BmWD063
BGIBMGA001579	BmWD055
BGIBMGA001579	BmWD047
BGIBMGA001579	BmWD154
BGIBMGA001579	BmWD133
BGIBMGA001580	BmWD063
BGIBMGA001580	BmWD055
BGIBMGA001580	BmWD047
BGIBMGA001580	BmWD154
BGIBMGA001580	BmWD133
BGIBMGA001593	BmWD012
BGIBMGA001610	BmWD112
BGIBMGA001616	BmWD094
BGIBMGA001616	BmWD043
BGIBMGA001616	BmWD100
BGIBMGA001616	BmWD038
BGIBMGA001616	BmWD059
BGIBMGA001616	BmWD162
BGIBMGA001616	BmWD109
BGIBMGA001616	BmWD086
BGIBMGA001616	BmWD068
BGIBMGA001616	BmWD145
BGIBMGA001637	BmWD053
BGIBMGA001637	BmWD057
BGIBMGA001637	BmWD069
BGIBMGA001683	BmWD052
BGIBMGA001693	BmWD090
BGIBMGA001693	BmWD135
BGIBMGA001699	BmWD106
BGIBMGA001700	BmWD062
BGIBMGA001707	BmWD052
BGIBMGA001734	BmWD057
BGIBMGA001748	BmWD094
BGIBMGA001748	BmWD068
BmWD064	BmWD063
BmWD064	BGIBMGA005120
BmWD064	BGIBMGA005121
BmWD064	BmWD047
BGIBMGA001790	BmWD090
BGIBMGA001790	BmWD135
BGIBMGA001800	BmWD100
BGIBMGA001800	BmWD012
BGIBMGA001800	BmWD092
BGIBMGA001806	BmWD140
BGIBMGA001818	BmWD116
BGIBMGA001818	BmWD148
BGIBMGA001818	BmWD106
BGIBMGA001818	BmWD121
BGIBMGA001818	BmWD029
BGIBMGA001825	BmWD144
BGIBMGA001825	BmWD028
BGIBMGA001829	BmWD094
BGIBMGA001829	BmWD043
BGIBMGA001829	BmWD100
BGIBMGA001830	BmWD094
BGIBMGA001830	BmWD043
BGIBMGA001830	BmWD100
BGIBMGA001859	BmWD045
BGIBMGA001866	BmWD045
BGIBMGA001869	BmWD045
BGIBMGA001871	BmWD036
BGIBMGA001871	BmWD091
BGIBMGA001871	BmWD166
BGIBMGA001886	BmWD115
BGIBMGA001887	BmWD163
BGIBMGA001887	BmWD090
BGIBMGA001887	BmWD135
BGIBMGA001897	BmWD063
BGIBMGA001897	BmWD047
BGIBMGA001898	BmWD009
BGIBMGA001915	BmWD091
BGIBMGA001921	BmWD164
BGIBMGA001921	BmWD041
BGIBMGA001921	BmWD050
BGIBMGA001938	BmWD094
BGIBMGA001938	BmWD043
BGIBMGA001938	BmWD073
BmWD113	BGIBMGA002813
BmWD113	BmWD016
BmWD113	BGIBMGA006087
BmWD113	BGIBMGA010715
BmWD113	BmWD066
BmWD113	BGIBMGA012762
BmWD113	BGIBMGA014185
BGIBMGA001949	BmWD039
BGIBMGA001950	BmWD140
BGIBMGA001991	BmWD012
BGIBMGA001999	BmWD096
BGIBMGA002014	BmWD144
BGIBMGA002030	BmWD155
BGIBMGA002069	BmWD012
BGIBMGA002082	BmWD041
BGIBMGA002082	BmWD050
BGIBMGA002083	BmWD041
BGIBMGA002083	BmWD050
BGIBMGA002103	BmWD052
BGIBMGA002103	BmWD163
BGIBMGA002103	BmWD045
BGIBMGA002109	BmWD101
BGIBMGA002148	BmWD045
BGIBMGA002151	BmWD063
BGIBMGA002151	BmWD047
BGIBMGA002152	BmWD116
BGIBMGA002152	BmWD106
BGIBMGA002152	BmWD121
BGIBMGA002152	BmWD029
BGIBMGA002161	BmWD143
BGIBMGA002164	BmWD012
BGIBMGA002208	BmWD012
BmWD040	BGIBMGA008899
BGIBMGA002230	BmWD077
BGIBMGA002237	BmWD156
BGIBMGA002238	BmWD122
BGIBMGA002264	BmWD012
BGIBMGA002265	BmWD012
BGIBMGA002340	BmWD156
BGIBMGA002346	BmWD122
BGIBMGA002350	BmWD115
BGIBMGA002350	BmWD163
BGIBMGA002350	BmWD090
BGIBMGA002350	BmWD135
BGIBMGA002350	BmWD005
BmWD123	BmWD062
BmWD123	BGIBMGA002895
BmWD123	BGIBMGA003539
BmWD123	BGIBMGA003785
BmWD123	BGIBMGA005168
BmWD123	BGIBMGA005968
BmWD123	BGIBMGA006548
BmWD123	BGIBMGA007821
BmWD123	BGIBMGA009257
BmWD123	BGIBMGA010107
BmWD123	BGIBMGA010827
BmWD123	BGIBMGA011062
BmWD123	BGIBMGA011069
BmWD123	BGIBMGA012220
BGIBMGA002363	BmWD063
BGIBMGA002363	BmWD047
BGIBMGA002363	BmWD133
BmWD052	BGIBMGA002542
BmWD052	BGIBMGA002813
BmWD052	BGIBMGA003296
BmWD052	BGIBMGA003441
BmWD052	BGIBMGA003442
BmWD052	BGIBMGA003806
BmWD052	BGIBMGA004542
BmWD052	BGIBMGA004603
BmWD052	BGIBMGA004681
BmWD052	BmWD045
BmWD052	BGIBMGA006121
BmWD052	BGIBMGA006122
BmWD052	BGIBMGA007712
BmWD052	BGIBMGA009132
BmWD052	BGIBMGA009133
BmWD052	BGIBMGA010262
BmWD052	BGIBMGA010715
BmWD052	BGIBMGA012762
BmWD052	BGIBMGA013413
BmWD052	BGIBMGA014185
BGIBMGA002405	BmWD012
BGIBMGA002405	BmWD092
BGIBMGA002429	BmWD144
BGIBMGA002443	BmWD063
BGIBMGA002443	BmWD047
BGIBMGA002443	BmWD133
BGIBMGA002443	BmWD144
BGIBMGA002443	BmWD028
BGIBMGA002446	BmWD096
BGIBMGA002448	BmWD096
BGIBMGA002464	BmWD143
BGIBMGA002465	BmWD143
BGIBMGA002481	BmWD063
BGIBMGA002481	BmWD009
BGIBMGA002481	BmWD047
BGIBMGA002481	BmWD133
BGIBMGA002493	BmWD094
BGIBMGA002493	BmWD044
BGIBMGA002493	BmWD042
BGIBMGA002493	BmWD043
BGIBMGA002493	BmWD102
BGIBMGA002493	BmWD100
BGIBMGA002493	BmWD038
BGIBMGA002493	BmWD059
BGIBMGA002493	BmWD162
BGIBMGA002493	BmWD109
BGIBMGA002493	BmWD121
BGIBMGA002493	BmWD086
BGIBMGA002493	BmWD073
BGIBMGA002493	BmWD065
BGIBMGA002493	BmWD068
BGIBMGA002493	BmWD049
BGIBMGA002493	BmWD048
BGIBMGA002502	BmWD076
BGIBMGA002503	BmWD108
BGIBMGA002503	BmWD099
BGIBMGA002503	BmWD076
BGIBMGA002503	BmWD018
BGIBMGA002503	BmWD091
BGIBMGA002504	BmWD148
BGIBMGA002504	BmWD017
BGIBMGA002504	BmWD015
BGIBMGA002507	BmWD153
BGIBMGA002507	BmWD091
BGIBMGA002507	BmWD160
BGIBMGA002542	BmWD163
BGIBMGA002542	BmWD045
BGIBMGA002570	BmWD116
BGIBMGA002570	BmWD148
BGIBMGA002572	BmWD012
BGIBMGA002572	BmWD092
BGIBMGA002611	BmWD108
BGIBMGA002611	BmWD099
BGIBMGA002611	BmWD076
BGIBMGA002611	BmWD091
BGIBMGA002620	BmWD096
BGIBMGA002639	BmWD042
BGIBMGA002639	BmWD100
BGIBMGA002639	BmWD059
BGIBMGA002639	BmWD162
BGIBMGA002639	BmWD073
BGIBMGA002639	BmWD065
BGIBMGA002642	BmWD096
BGIBMGA002644	BmWD135
BGIBMGA002654	BmWD043
BGIBMGA002654	BmWD049
BGIBMGA002661	BmWD045
BGIBMGA002671	BmWD043
BGIBMGA002714	BmWD012
BGIBMGA002750	BmWD137
BGIBMGA002754	BmWD090
BGIBMGA002754	BmWD086
BGIBMGA002759	BmWD032
BGIBMGA002759	BmWD076
BGIBMGA002760	BmWD032
BGIBMGA002760	BmWD076
BGIBMGA002763	BmWD031
BGIBMGA002763	BmWD086
BGIBMGA002766	BmWD094
BGIBMGA002766	BmWD044
BGIBMGA002766	BmWD042
BGIBMGA002766	BmWD043
BGIBMGA002766	BmWD102
BGIBMGA002766	BmWD100
BGIBMGA002766	BmWD038
BGIBMGA002766	BmWD059
BGIBMGA002766	BmWD162
BGIBMGA002766	BmWD109
BGIBMGA002766	BmWD086
BGIBMGA002766	BmWD073
BGIBMGA002766	BmWD065
BGIBMGA002766	BmWD049
BGIBMGA002786	BmWD063
BGIBMGA002793	BmWD148
BGIBMGA002811	BmWD022
BGIBMGA002811	BmWD012
BGIBMGA002813	BmWD105
BGIBMGA002813	BmWD161
BGIBMGA002814	BmWD006
BGIBMGA002814	BmWD155
BGIBMGA002817	BmWD108
BGIBMGA002817	BmWD099
BGIBMGA002817	BmWD091
BGIBMGA002818	BmWD137
BGIBMGA002820	BmWD156
BmWD062	BGIBMGA007665
BmWD062	BGIBMGA009265
BmWD062	BGIBMGA009696
BmWD062	BGIBMGA011891
BmWD063	BGIBMGA002895
BmWD063	BGIBMGA003004
BmWD063	BGIBMGA003142
BmWD063	BGIBMGA003161
BmWD063	BGIBMGA003195
BmWD063	BGIBMGA003398
BmWD063	BGIBMGA003414
BmWD063	BGIBMGA003840
BmWD063	BGIBMGA004165
BmWD063	BGIBMGA004347
BmWD063	BGIBMGA004573
BmWD063	BGIBMGA004661
BmWD063	BGIBMGA004823
BmWD063	BGIBMGA004873
BmWD063	BGIBMGA004939
BmWD063	BGIBMGA004963
BmWD063	BGIBMGA005282
BmWD063	BGIBMGA005401
BmWD063	BGIBMGA005402
BmWD063	BGIBMGA005838
BmWD063	BGIBMGA005939
BmWD063	BGIBMGA006044
BmWD063	BGIBMGA006056
BmWD063	BGIBMGA006201
BmWD063	BGIBMGA006208
BmWD063	BGIBMGA006358
BmWD063	BGIBMGA006708
BmWD063	BGIBMGA006851
BmWD063	BGIBMGA006984
BmWD063	BGIBMGA007090
BmWD063	BGIBMGA007248
BmWD063	BmWD009
BmWD063	BGIBMGA007585
BmWD063	BGIBMGA007954
BmWD063	BGIBMGA008004
BmWD063	BmWD047
BmWD063	BGIBMGA008202
BmWD063	BGIBMGA008459
BmWD063	BGIBMGA008532
BmWD063	BGIBMGA008779
BmWD063	BGIBMGA008911
BmWD063	BGIBMGA008914
BmWD063	BGIBMGA009114
BmWD063	BmWD120
BmWD063	BGIBMGA009166
BmWD063	BGIBMGA009578
BmWD063	BGIBMGA009684
BmWD063	BGIBMGA009740
BmWD063	BGIBMGA009774
BmWD063	BGIBMGA009816
BmWD063	BGIBMGA009855
BmWD063	BGIBMGA009903
BmWD063	BGIBMGA009956
BmWD063	BGIBMGA010171
BmWD063	BGIBMGA010283
BmWD063	BGIBMGA010333
BmWD063	BGIBMGA010488
BmWD063	BGIBMGA010723
BmWD063	BmWD133
BmWD063	BGIBMGA010975
BmWD063	BGIBMGA011316
BmWD063	BGIBMGA011328
BmWD063	BGIBMGA011348
BmWD063	BGIBMGA011659
BmWD063	BGIBMGA011921
BmWD063	BGIBMGA012045
BmWD063	BGIBMGA012118
BmWD063	BGIBMGA012163
BmWD063	BmWD144
BmWD063	BGIBMGA012508
BmWD063	BGIBMGA012772
BmWD063	BGIBMGA013100
BmWD063	BGIBMGA013149
BmWD063	BGIBMGA013450
BmWD063	BmWD028
BmWD063	BGIBMGA013594
BmWD063	BGIBMGA014074
BGIBMGA002841	BmWD135
BGIBMGA002878	BmWD093
BGIBMGA002889	BmWD057
BGIBMGA002895	BmWD147
BGIBMGA002895	BmWD100
BGIBMGA002895	BmWD047
BGIBMGA002895	BmWD007
BGIBMGA002895	BmWD133
BGIBMGA002895	BmWD065
BGIBMGA002895	BmWD144
BGIBMGA002895	BmWD049
BGIBMGA002895	BmWD028
BGIBMGA002921	BmWD118
BGIBMGA002921	BmWD096
BGIBMGA002922	BmWD012
BGIBMGA002953	BmWD032
BGIBMGA002959	BmWD032
BGIBMGA002972	BmWD106
BGIBMGA002975	BmWD012
BGIBMGA002975	BmWD155
BmWD021	BGIBMGA003767
BmWD021	BGIBMGA005492
BmWD021	BGIBMGA007157
BmWD021	BGIBMGA007158
BGIBMGA002985	BmWD045
BGIBMGA003001	BmWD094
BGIBMGA003001	BmWD042
BGIBMGA003001	BmWD043
BGIBMGA003001	BmWD102
BGIBMGA003001	BmWD100
BGIBMGA003001	BmWD038
BGIBMGA003001	BmWD059
BGIBMGA003001	BmWD162
BGIBMGA003001	BmWD109
BGIBMGA003001	BmWD086
BGIBMGA003001	BmWD073
BGIBMGA003001	BmWD065
BGIBMGA003001	BmWD068
BGIBMGA003001	BmWD145
BGIBMGA003001	BmWD049
BGIBMGA003001	BmWD048
BGIBMGA003004	BmWD009
BGIBMGA003004	BmWD047
BGIBMGA003004	BmWD133
BGIBMGA003004	BmWD144
BGIBMGA003004	BmWD028
BGIBMGA003018	BmWD009
BmWD024	BGIBMGA003720
BmWD024	BmWD012
BGIBMGA003039	BmWD045
BmWD025	BGIBMGA004010
BmWD025	BGIBMGA005860
BGIBMGA003053	BmWD094
BGIBMGA003053	BmWD043
BGIBMGA003053	BmWD073
BGIBMGA003066	BmWD121
BGIBMGA003073	BmWD012
BmWD027	BGIBMGA007027
BmWD027	BGIBMGA007030
BGIBMGA003106	BmWD091
BGIBMGA003113	BmWD122
BGIBMGA003121	BmWD036
BGIBMGA003121	BmWD166
BGIBMGA003124	BmWD163
BGIBMGA003124	BmWD090
BGIBMGA003124	BmWD156
BGIBMGA003124	BmWD135
BGIBMGA003126	BmWD116
BGIBMGA003126	BmWD106
BGIBMGA003126	BmWD121
BGIBMGA003126	BmWD029
BGIBMGA003133	BmWD096
BGIBMGA003142	BmWD047
BGIBMGA003142	BmWD133
BGIBMGA003155	BmWD043
BGIBMGA003155	BmWD012
BGIBMGA003161	BmWD047
BGIBMGA003166	BmWD036
BGIBMGA003166	BmWD166
BmWD022	BmWD043
BmWD022	BGIBMGA005564
BmWD022	BGIBMGA007734
BmWD022	BGIBMGA009983
BmWD022	BmWD068
BmWD022	BGIBMGA012547
BGIBMGA003191	BmWD094
BGIBMGA003191	BmWD044
BGIBMGA003191	BmWD043
BGIBMGA003191	BmWD100
BGIBMGA003191	BmWD059
BGIBMGA003191	BmWD162
BGIBMGA003191	BmWD109
BGIBMGA003191	BmWD086
BGIBMGA003191	BmWD073
BGIBMGA003191	BmWD065
BGIBMGA003191	BmWD068
BGIBMGA003191	BmWD049
BGIBMGA003192	BmWD096
BGIBMGA003195	BmWD047
BGIBMGA003195	BmWD133
BGIBMGA003195	BmWD144
BGIBMGA003197	BmWD012
BGIBMGA003197	BmWD092
BGIBMGA003212	BmWD032
BGIBMGA003221	BmWD094
BGIBMGA003221	BmWD044
BGIBMGA003221	BmWD042
BGIBMGA003221	BmWD043
BGIBMGA003221	BmWD102
BGIBMGA003221	BmWD100
BGIBMGA003221	BmWD038
BGIBMGA003221	BmWD162
BGIBMGA003221	BmWD109
BGIBMGA003221	BmWD086
BGIBMGA003221	BmWD073
BGIBMGA003221	BmWD137
BGIBMGA003221	BmWD065
BGIBMGA003221	BmWD067
BGIBMGA003221	BmWD068
BGIBMGA003221	BmWD145
BGIBMGA003221	BmWD049
BGIBMGA003278	BmWD091
BGIBMGA003309	BmWD043
BGIBMGA003309	BmWD012
BGIBMGA003309	BmWD092
BGIBMGA003309	BmWD109
BGIBMGA003309	BmWD145
BGIBMGA003318	BmWD031
BGIBMGA003337	BmWD012
BGIBMGA003337	BmWD092
BGIBMGA003338	BmWD012
BGIBMGA003348	BmWD114
BGIBMGA003348	BmWD018
BGIBMGA003348	BmWD014
BGIBMGA003355	BmWD096
BGIBMGA003378	BmWD137
BGIBMGA003385	BmWD115
BGIBMGA003385	BmWD090
BGIBMGA003385	BmWD156
BGIBMGA003385	BmWD135
BGIBMGA003385	BmWD143
BGIBMGA003391	BmWD087
BGIBMGA003396	BmWD031
BGIBMGA003397	BmWD012
BGIBMGA003397	BmWD092
BGIBMGA003398	BmWD009
BGIBMGA003398	BmWD047
BGIBMGA003398	BmWD133
BGIBMGA003412	BmWD012
BGIBMGA003414	BmWD047
BmWD094	BGIBMGA003833
BmWD094	BGIBMGA004159
BmWD094	BGIBMGA004635
BmWD094	BGIBMGA004776
BmWD094	BGIBMGA004987
BmWD094	BGIBMGA005023
BmWD094	BGIBMGA005286
BmWD094	BGIBMGA005311
BmWD094	BmWD044
BmWD094	BmWD042
BmWD094	BGIBMGA005381
BmWD094	BmWD043
BmWD094	BGIBMGA005459
BmWD094	BGIBMGA005498
BmWD094	BGIBMGA005552
BmWD094	BGIBMGA005564
BmWD094	BGIBMGA005590
BmWD094	BmWD102
BmWD094	BGIBMGA005598
BmWD094	BmWD100
BmWD094	BGIBMGA005637
BmWD094	BGIBMGA005638
BmWD094	BGIBMGA005918
BmWD094	BGIBMGA006085
BmWD094	BGIBMGA006105
BmWD094	BGIBMGA006134
BmWD094	BGIBMGA006135
BmWD094	BmWD038
BmWD094	BGIBMGA006588
BmWD094	BGIBMGA006705
BmWD094	BGIBMGA006772
BmWD094	BmWD059
BmWD094	BGIBMGA007171
BmWD094	BGIBMGA007192
BmWD094	BGIBMGA007222
BmWD094	BmWD162
BmWD094	BGIBMGA007263
BmWD094	BGIBMGA007297
BmWD094	BGIBMGA007436
BmWD094	BGIBMGA007631
BmWD094	BGIBMGA007734
BmWD094	BGIBMGA007870
BmWD094	BGIBMGA007871
BmWD094	BGIBMGA007879
BmWD094	BGIBMGA007955
BmWD094	BGIBMGA007962
BmWD094	BGIBMGA008085
BmWD094	BmWD109
BmWD094	BGIBMGA008596
BmWD094	BGIBMGA008716
BmWD094	BGIBMGA009122
BmWD094	BGIBMGA009207
BmWD094	BGIBMGA009286
BmWD094	BmWD086
BmWD094	BGIBMGA009849
BmWD094	BGIBMGA009885
BmWD094	BGIBMGA009910
BmWD094	BGIBMGA009983
BmWD094	BmWD073
BmWD094	BGIBMGA010510
BmWD094	BGIBMGA010739
BmWD094	BGIBMGA010745
BmWD094	BGIBMGA010788
BmWD094	BGIBMGA010792
BmWD094	BGIBMGA010804
BmWD094	BGIBMGA010805
BmWD094	BGIBMGA010845
BmWD094	BGIBMGA010884
BmWD094	BGIBMGA010930
BmWD094	BGIBMGA011092
BmWD094	BGIBMGA011103
BmWD094	BGIBMGA011104
BmWD094	BGIBMGA011272
BmWD094	BGIBMGA011274
BmWD094	BGIBMGA011746
BmWD094	BGIBMGA011754
BmWD094	BmWD065
BmWD094	BGIBMGA011822
BmWD094	BGIBMGA011965
BmWD094	BGIBMGA012012
BmWD094	BmWD067
BmWD094	BGIBMGA012046
BmWD094	BmWD068
BmWD094	BmWD145
BmWD094	BGIBMGA012373
BmWD094	BGIBMGA012547
BmWD094	BmWD049
BmWD094	BGIBMGA012625
BmWD094	BGIBMGA012690
BmWD094	BGIBMGA012809
BmWD094	BGIBMGA012894
BmWD094	BGIBMGA012895
BmWD094	BGIBMGA012938
BmWD094	BGIBMGA012939
BmWD094	BGIBMGA012946
BmWD094	BGIBMGA013112
BmWD094	BGIBMGA013351
BmWD094	BGIBMGA013625
BmWD094	BGIBMGA013699
BmWD094	BGIBMGA014046
BmWD094	BGIBMGA014064
BmWD094	BGIBMGA014133
BmWD094	BGIBMGA014134
BmWD094	BGIBMGA014140
BmWD094	BGIBMGA014143
BmWD094	BGIBMGA014157
BmWD094	BGIBMGA014271
BmWD094	BGIBMGA014503
BGIBMGA003429	BmWD009
BGIBMGA003429	BmWD047
BGIBMGA003429	BmWD144
BGIBMGA003431	BmWD164
BGIBMGA003442	BmWD045
BGIBMGA003457	BmWD096
BGIBMGA003459	BmWD005
BGIBMGA003469	BmWD012
BGIBMGA003469	BmWD092
BGIBMGA003474	BmWD065
BGIBMGA003497	BmWD091
BGIBMGA003522	BmWD144
BmWD031	BGIBMGA004100
BmWD031	BGIBMGA004339
BmWD031	BGIBMGA004825
BmWD031	BGIBMGA004826
BmWD031	BGIBMGA005151
BmWD031	BGIBMGA005666
BmWD031	BGIBMGA005991
BmWD031	BGIBMGA006347
BmWD031	BGIBMGA006465
BmWD031	BGIBMGA006680
BmWD031	BGIBMGA006763
BmWD031	BGIBMGA006830
BmWD031	BGIBMGA007036
BmWD031	BGIBMGA007331
BmWD031	BGIBMGA007468
BmWD031	BGIBMGA007744
BmWD031	BGIBMGA008625
BmWD031	BGIBMGA009835
BmWD031	BGIBMGA011784
BmWD031	BGIBMGA012019
BmWD031	BGIBMGA012404
BmWD031	BGIBMGA012855
BmWD031	BGIBMGA013084
BmWD031	BGIBMGA013590
BmWD031	BGIBMGA013917
BmWD032	BGIBMGA003671
BmWD032	BGIBMGA004419
BmWD032	BGIBMGA004674
BmWD032	BGIBMGA004782
BmWD032	BGIBMGA004908
BmWD032	BGIBMGA005315
BmWD032	BGIBMGA005560
BmWD032	BGIBMGA005994
BmWD032	BGIBMGA006822
BmWD032	BGIBMGA006979
BmWD032	BGIBMGA007268
BmWD032	BGIBMGA007332
BmWD032	BGIBMGA008425
BmWD032	BGIBMGA008426
BmWD032	BGIBMGA008595
BmWD032	BGIBMGA009010
BmWD032	BGIBMGA010794
BmWD032	BGIBMGA011237
BmWD032	BGIBMGA011841
BmWD032	BmWD143
BmWD032	BGIBMGA013499
BmWD032	BGIBMGA014136
BmWD032	BGIBMGA014177
BmWD032	BGIBMGA014179
BGIBMGA003561	BmWD158
BGIBMGA003561	BmWD096
BmWD034	BGIBMGA008467
BGIBMGA003597	BmWD006
BGIBMGA003608	BmWD012
BGIBMGA003622	BmWD045
BGIBMGA003654	BmWD012
BGIBMGA003662	BmWD152
BGIBMGA003668	BmWD048
BGIBMGA003669	BmWD092
BGIBMGA003672	BmWD065
BGIBMGA003672	BmWD143
BGIBMGA003690	BmWD045
BGIBMGA003699	BmWD009
BGIBMGA003704	BmWD090
BGIBMGA003704	BmWD135
BGIBMGA003726	BmWD012
BGIBMGA003726	BmWD092
BGIBMGA003747	BmWD090
BGIBMGA003747	BmWD135
BGIBMGA003747	BmWD005
BGIBMGA003777	BmWD090
BGIBMGA003777	BmWD135
BGIBMGA003785	BmWD147
BGIBMGA003785	BmWD007
BGIBMGA003785	BmWD143
BGIBMGA003805	BmWD012
BGIBMGA003805	BmWD092
BGIBMGA003815	BmWD137
BGIBMGA003819	BmWD045
BGIBMGA003828	BmWD036
BGIBMGA003828	BmWD166
BGIBMGA003833	BmWD043
BGIBMGA003833	BmWD038
BGIBMGA003833	BmWD059
BGIBMGA003833	BmWD162
BGIBMGA003833	BmWD109
BGIBMGA003833	BmWD073
BGIBMGA003833	BmWD065
BGIBMGA003833	BmWD068
BGIBMGA003840	BmWD047
BGIBMGA003840	BmWD144
BGIBMGA003840	BmWD028
BGIBMGA003891	BmWD036
BGIBMGA003891	BmWD166
BmWD006	BGIBMGA004891
BmWD006	BGIBMGA005116
BmWD006	BGIBMGA005347
BmWD006	BGIBMGA005451
BmWD006	BGIBMGA005727
BmWD006	BGIBMGA006364
BmWD006	BGIBMGA007196
BmWD006	BGIBMGA007380
BmWD006	BGIBMGA007406
BmWD006	BGIBMGA007778
BmWD006	BGIBMGA007971
BmWD006	BGIBMGA008894
BmWD006	BGIBMGA009496
BmWD006	BGIBMGA009760
BmWD006	BmWD155
BmWD006	BGIBMGA011180
BmWD006	BGIBMGA012136
BmWD006	BGIBMGA012325
BmWD006	BGIBMGA012437
BmWD006	BGIBMGA012671
BmWD006	BGIBMGA012922
BmWD006	BGIBMGA013689
BmWD006	BGIBMGA013717
BmWD006	BGIBMGA014045
BGIBMGA003923	BmWD012
BGIBMGA003923	BmWD092
BGIBMGA003946	BmWD090
BGIBMGA003946	BmWD135
BmWD108	BGIBMGA004612
BmWD108	BGIBMGA005064
BmWD108	BmWD076
BmWD108	BmWD018
BmWD108	BGIBMGA006818
BmWD108	BGIBMGA007052
BmWD108	BGIBMGA008025
BmWD108	BGIBMGA010666
BmWD108	BGIBMGA011581
BmWD108	BGIBMGA011747
BmWD108	BGIBMGA012978
BmWD108	BGIBMGA012992
BmWD108	BGIBMGA013166
BmWD108	BGIBMGA013449
BGIBMGA003978	BmWD012
BGIBMGA003980	BmWD096
BGIBMGA003982	BmWD012
BGIBMGA004018	BmWD090
BGIBMGA004018	BmWD156
BGIBMGA004018	BmWD135
BGIBMGA004020	BmWD118
BGIBMGA004020	BmWD158
BGIBMGA004021	BmWD118
BGIBMGA004021	BmWD158
BGIBMGA004022	BmWD118
BGIBMGA004022	BmWD158
BGIBMGA004022	BmWD112
BGIBMGA004038	BmWD163
BGIBMGA004038	BmWD045
BGIBMGA004052	BmWD005
BGIBMGA004053	BmWD005
BGIBMGA004055	BmWD144
BGIBMGA004078	BmWD012
BGIBMGA004090	BmWD044
BGIBMGA004090	BmWD086
BGIBMGA004104	BmWD122
BGIBMGA004112	BmWD012
BGIBMGA004136	BmWD043
BGIBMGA004145	BmWD077
BGIBMGA004146	BmWD077
BGIBMGA004159	BmWD044
BGIBMGA004159	BmWD043
BGIBMGA004159	BmWD102
BGIBMGA004159	BmWD100
BGIBMGA004159	BmWD038
BGIBMGA004159	BmWD059
BGIBMGA004159	BmWD162
BGIBMGA004159	BmWD109
BGIBMGA004159	BmWD086
BGIBMGA004159	BmWD169
BGIBMGA004159	BmWD073
BGIBMGA004159	BmWD065
BGIBMGA004159	BmWD068
BGIBMGA004159	BmWD049
BGIBMGA004164	BmWD036
BGIBMGA004164	BmWD142
BGIBMGA004164	BmWD072
BGIBMGA004164	BmWD005
BGIBMGA004164	BmWD166
BGIBMGA004165	BmWD009
BGIBMGA004165	BmWD012
BGIBMGA004165	BmWD047
BGIBMGA004165	BmWD136
BGIBMGA004165	BmWD144
BGIBMGA004165	BmWD028
BGIBMGA004175	BmWD092
BmWD115	BGIBMGA006681
BmWD115	BGIBMGA007584
BmWD115	BGIBMGA010806
BmWD115	BGIBMGA013134
BmWD115	BGIBMGA013453
BmWD116	BGIBMGA004753
BmWD116	BGIBMGA004754
BmWD116	BmWD148
BmWD116	BGIBMGA005308
BmWD116	BGIBMGA005702
BmWD116	BGIBMGA006813
BmWD116	BGIBMGA006814
BmWD116	BGIBMGA006816
BmWD116	BGIBMGA006909
BmWD116	BmWD106
BmWD116	BGIBMGA007119
BmWD116	BGIBMGA007622
BmWD116	BGIBMGA008447
BmWD116	BGIBMGA008586
BmWD116	BmWD015
BmWD116	BmWD121
BmWD116	BmWD169
BmWD116	BGIBMGA009832
BmWD116	BGIBMGA010958
BmWD116	BGIBMGA011650
BmWD116	BGIBMGA011675
BmWD116	BGIBMGA011695
BmWD116	BGIBMGA012672
BmWD116	BmWD029
BmWD116	BGIBMGA013791
BGIBMGA004270	BmWD090
BGIBMGA004276	BmWD137
BGIBMGA004277	BmWD137
BmWD118	BGIBMGA006169
BmWD118	BGIBMGA006706
BmWD118	BGIBMGA006712
BmWD118	BGIBMGA006713
BmWD118	BGIBMGA007036
BmWD118	BGIBMGA007157
BmWD118	BGIBMGA007158
BmWD118	BGIBMGA007712
BmWD118	BGIBMGA008924
BmWD118	BGIBMGA008952
BmWD118	BGIBMGA009205
BmWD118	BGIBMGA010602
BmWD118	BGIBMGA011603
BmWD118	BGIBMGA011978
BmWD118	BGIBMGA011979
BmWD118	BGIBMGA012828
BmWD118	BGIBMGA012830
BmWD118	BGIBMGA013296
BGIBMGA004302	BmWD092
BGIBMGA004331	BmWD096
BGIBMGA004347	BmWD047
BGIBMGA004356	BmWD012
BGIBMGA004356	BmWD092
BGIBMGA004374	BmWD012
BGIBMGA004374	BmWD092
BGIBMGA004375	BmWD043
BGIBMGA004375	BmWD012
BGIBMGA004375	BmWD092
BGIBMGA004375	BmWD109
BGIBMGA004375	BmWD145
BGIBMGA004408	BmWD043
BGIBMGA004408	BmWD109
BGIBMGA004420	BmWD135
BGIBMGA004441	BmWD090
BGIBMGA004441	BmWD156
BGIBMGA004441	BmWD135
BGIBMGA004458	BmWD104
BGIBMGA004459	BmWD104
BGIBMGA004481	BmWD096
BGIBMGA004493	BmWD090
BGIBMGA004493	BmWD156
BGIBMGA004493	BmWD135
BGIBMGA004501	BmWD012
BGIBMGA004502	BmWD132
BGIBMGA004542	BmWD045
BGIBMGA004544	BmWD143
BGIBMGA004545	BmWD143
BGIBMGA004573	BmWD047
BGIBMGA004573	BmWD144
BGIBMGA004603	BmWD045
BGIBMGA004608	BmWD050
BGIBMGA004611	BmWD070
BGIBMGA004612	BmWD045
BGIBMGA004612	BmWD096
BGIBMGA004612	BmWD099
BGIBMGA004612	BmWD012
BGIBMGA004612	BmWD091
BGIBMGA004612	BmWD135
BGIBMGA004612	BmWD136
BmWD158	BGIBMGA005952
BmWD158	BGIBMGA006712
BmWD158	BGIBMGA006713
BmWD158	BGIBMGA006725
BmWD158	BmWD012
BmWD158	BGIBMGA011096
BmWD158	BGIBMGA011429
BmWD158	BGIBMGA012039
BmWD158	BGIBMGA012295
BmWD158	BGIBMGA012492
BGIBMGA004635	BmWD042
BGIBMGA004635	BmWD043
BGIBMGA004635	BmWD100
BGIBMGA004635	BmWD019
BGIBMGA004635	BmWD038
BGIBMGA004635	BmWD059
BGIBMGA004635	BmWD162
BGIBMGA004635	BmWD109
BGIBMGA004635	BmWD086
BGIBMGA004635	BmWD073
BGIBMGA004635	BmWD065
BGIBMGA004635	BmWD068
BGIBMGA004635	BmWD145
BGIBMGA004635	BmWD049
BGIBMGA004637	BmWD144
BGIBMGA004637	BmWD028
BmWD164	BGIBMGA005922
BmWD164	BGIBMGA008927
BmWD164	BGIBMGA012934
BmWD164	BGIBMGA013120
BmWD163	BGIBMGA004681
BmWD163	BGIBMGA004691
BmWD163	BGIBMGA005798
BmWD163	BGIBMGA006210
BmWD163	BGIBMGA006681
BmWD163	BGIBMGA007234
BmWD163	BmWD090
BmWD163	BGIBMGA008276
BmWD163	BGIBMGA008277
BmWD163	BGIBMGA008679
BmWD163	BGIBMGA008726
BmWD163	BGIBMGA009344
BmWD163	BGIBMGA010931
BmWD163	BmWD135
BmWD163	BGIBMGA011779
BmWD163	BGIBMGA011827
BmWD163	BGIBMGA012531
BmWD163	BGIBMGA012734
BmWD163	BGIBMGA013134
BmWD163	BGIBMGA013413
BmWD163	BGIBMGA013453
BmWD163	BGIBMGA013609
BmWD163	BGIBMGA013922
BmWD163	BGIBMGA014135
BGIBMGA004661	BmWD009
BGIBMGA004661	BmWD047
BGIBMGA004661	BmWD144
BGIBMGA004661	BmWD028
BGIBMGA004691	BmWD136
BGIBMGA004703	BmWD046
BGIBMGA004703	BmWD096
BGIBMGA004739	BmWD142
BGIBMGA004740	BmWD141
BGIBMGA004740	BmWD142
BGIBMGA004740	BmWD136
BmWD153	BmWD160
BGIBMGA004753	BmWD148
BGIBMGA004753	BmWD106
BGIBMGA004753	BmWD121
BGIBMGA004753	BmWD029
BGIBMGA004754	BmWD148
BGIBMGA004754	BmWD106
BGIBMGA004754	BmWD121
BGIBMGA004754	BmWD029
BGIBMGA004757	BmWD039
BGIBMGA004776	BmWD043
BGIBMGA004776	BmWD073
BGIBMGA004784	BmWD014
BGIBMGA004811	BmWD036
BGIBMGA004811	BmWD141
BGIBMGA004811	BmWD166
BGIBMGA004823	BmWD047
BGIBMGA004823	BmWD133
BGIBMGA004823	BmWD144
BGIBMGA004823	BmWD028
BGIBMGA004832	BmWD103
BGIBMGA004834	BmWD043
BGIBMGA004834	BmWD102
BGIBMGA004834	BmWD100
BGIBMGA004834	BmWD059
BGIBMGA004838	BmWD012
BGIBMGA004838	BmWD092
BmWD148	BGIBMGA004852
BmWD148	BGIBMGA004891
BmWD148	BmWD046
BmWD148	BGIBMGA005308
BmWD148	BGIBMGA005451
BmWD148	BGIBMGA005702
BmWD148	BmWD017
BmWD148	BGIBMGA006369
BmWD148	BGIBMGA006813
BmWD148	BGIBMGA006814
BmWD148	BGIBMGA006909
BmWD148	BGIBMGA006910
BmWD148	BGIBMGA007063
BmWD148	BGIBMGA007605
BmWD148	BGIBMGA007606
BmWD148	BmWD015
BmWD148	BGIBMGA009832
BmWD148	BGIBMGA009967
BmWD148	BGIBMGA010852
BmWD148	BGIBMGA010853
BmWD148	BGIBMGA010958
BmWD148	BGIBMGA011650
BmWD148	BGIBMGA011675
BmWD148	BGIBMGA011858
BmWD148	BGIBMGA012100
BmWD148	BGIBMGA012981
BmWD148	BGIBMGA013343
BmWD148	BmWD029
BmWD148	BGIBMGA014490
BGIBMGA004848	BmWD121
BmWD147	BGIBMGA005968
BmWD147	BGIBMGA006548
BmWD147	BGIBMGA007821
BmWD147	BGIBMGA009257
BmWD147	BGIBMGA010107
BmWD147	BGIBMGA011069
BGIBMGA004852	BmWD017
BGIBMGA004852	BmWD015
BGIBMGA004872	BmWD012
BGIBMGA004872	BmWD144
BGIBMGA004872	BmWD028
BGIBMGA004873	BmWD047
BGIBMGA004873	BmWD133
BGIBMGA004905	BmWD012
BGIBMGA004905	BmWD092
BGIBMGA004909	BmWD005
BGIBMGA004911	BmWD012
BGIBMGA004911	BmWD092
BGIBMGA004913	BmWD042
BGIBMGA004913	BmWD043
BGIBMGA004913	BmWD109
BGIBMGA004913	BmWD068
BGIBMGA004939	BmWD047
BGIBMGA004939	BmWD144
BGIBMGA004939	BmWD028
BmWD150	BGIBMGA005066
BGIBMGA004963	BmWD047
BGIBMGA004964	BmWD036
BGIBMGA004964	BmWD166
BGIBMGA004975	BmWD165
BGIBMGA004980	BmWD156
BGIBMGA004985	BmWD043
BGIBMGA004985	BmWD068
BGIBMGA004987	BmWD042
BGIBMGA004987	BmWD043
BGIBMGA004987	BmWD102
BGIBMGA004987	BmWD100
BGIBMGA004987	BmWD038
BGIBMGA004987	BmWD059
BGIBMGA004987	BmWD162
BGIBMGA004987	BmWD109
BGIBMGA004987	BmWD086
BGIBMGA004987	BmWD073
BGIBMGA004987	BmWD065
BGIBMGA004987	BmWD049
BGIBMGA004994	BmWD009
BGIBMGA005023	BmWD043
BGIBMGA005023	BmWD109
BGIBMGA005023	BmWD068
BGIBMGA005048	BmWD045
BGIBMGA005064	BmWD099
BGIBMGA005064	BmWD076
BGIBMGA005064	BmWD018
BGIBMGA005064	BmWD091
BGIBMGA005071	BmWD135
BGIBMGA005107	BmWD136
BGIBMGA005113	BmWD137
BmWD152	BGIBMGA014605
BGIBMGA005118	BmWD073
BGIBMGA005120	BmWD070
BGIBMGA005121	BmWD070
BGIBMGA005124	BmWD156
BGIBMGA005130	BmWD035
BmWD151	BGIBMGA008563
BGIBMGA005147	BmWD090
BGIBMGA005147	BmWD135
BGIBMGA005151	BmWD090
BGIBMGA005151	BmWD135
BGIBMGA005162	BmWD012
BGIBMGA005169	BmWD036
BGIBMGA005169	BmWD166
BGIBMGA005186	BmWD076
BGIBMGA005186	BmWD091
BGIBMGA005197	BmWD014
BGIBMGA005238	BmWD156
BGIBMGA005249	BmWD043
BGIBMGA005250	BmWD043
BGIBMGA005282	BmWD047
BGIBMGA005286	BmWD043
BGIBMGA005286	BmWD038
BGIBMGA005286	BmWD109
BGIBMGA005288	BmWD053
BmWD046	BGIBMGA005509
BmWD046	BmWD096
BmWD046	BGIBMGA005686
BmWD046	BGIBMGA005967
BmWD046	BGIBMGA006466
BmWD046	BGIBMGA006807
BmWD046	BGIBMGA007082
BmWD046	BGIBMGA007466
BmWD046	BGIBMGA007908
BmWD046	BGIBMGA008304
BmWD046	BGIBMGA008924
BmWD046	BGIBMGA008952
BmWD046	BGIBMGA009493
BmWD046	BGIBMGA011088
BmWD046	BGIBMGA011978
BmWD046	BGIBMGA011979
BmWD046	BGIBMGA012321
BmWD046	BGIBMGA012674
BmWD046	BGIBMGA012675
BmWD046	BGIBMGA013517
BmWD046	BGIBMGA013841
BmWD046	BGIBMGA014132
BGIBMGA005308	BmWD121
BGIBMGA005311	BmWD042
BGIBMGA005311	BmWD043
BGIBMGA005311	BmWD102
BGIBMGA005311	BmWD100
BGIBMGA005311	BmWD038
BGIBMGA005311	BmWD059
BGIBMGA005311	BmWD162
BGIBMGA005311	BmWD109
BGIBMGA005311	BmWD086
BGIBMGA005311	BmWD073
BGIBMGA005311	BmWD065
BGIBMGA005311	BmWD067
BGIBMGA005311	BmWD068
BGIBMGA005311	BmWD049
BmWD044	BmWD043
BmWD044	BGIBMGA005459
BmWD044	BGIBMGA005552
BmWD044	BGIBMGA005564
BmWD044	BmWD102
BmWD044	BGIBMGA005598
BmWD044	BmWD100
BmWD044	BGIBMGA005637
BmWD044	BGIBMGA005638
BmWD044	BGIBMGA005684
BmWD044	BGIBMGA005918
BmWD044	BGIBMGA006085
BmWD044	BGIBMGA006134
BmWD044	BGIBMGA006135
BmWD044	BmWD038
BmWD044	BGIBMGA006588
BmWD044	BGIBMGA006772
BmWD044	BGIBMGA007052
BmWD044	BmWD162
BmWD044	BGIBMGA007297
BmWD044	BGIBMGA007631
BmWD044	BGIBMGA007734
BmWD044	BGIBMGA007870
BmWD044	BGIBMGA007871
BmWD044	BGIBMGA007879
BmWD044	BGIBMGA007962
BmWD044	BmWD109
BmWD044	BGIBMGA009207
BmWD044	BGIBMGA009286
BmWD044	BmWD086
BmWD044	BGIBMGA009830
BmWD044	BGIBMGA009849
BmWD044	BGIBMGA009945
BmWD044	BGIBMGA009946
BmWD044	BGIBMGA009983
BmWD044	BmWD073
BmWD044	BGIBMGA010739
BmWD044	BGIBMGA010745
BmWD044	BGIBMGA011092
BmWD044	BGIBMGA011272
BmWD044	BGIBMGA011568
BmWD044	BGIBMGA011822
BmWD044	BGIBMGA012059
BmWD044	BmWD068
BmWD044	BGIBMGA012373
BmWD044	BGIBMGA012547
BmWD044	BmWD049
BmWD044	BGIBMGA012690
BmWD044	BGIBMGA012775
BmWD044	BGIBMGA012809
BmWD044	BGIBMGA012936
BmWD044	BGIBMGA012992
BmWD044	BGIBMGA013625
BmWD044	BGIBMGA014046
BmWD044	BGIBMGA014064
BmWD044	BGIBMGA014157
BmWD044	BGIBMGA014271
BmWD044	BGIBMGA014503
BGIBMGA005317	BmWD100
BGIBMGA005317	BmWD055
BGIBMGA005317	BmWD154
BGIBMGA005319	BmWD012
BGIBMGA005323	BmWD055
BGIBMGA005323	BmWD154
BGIBMGA005323	BmWD133
BGIBMGA005323	BmWD144
BGIBMGA005323	BmWD028
BGIBMGA005326	BmWD106
BGIBMGA005327	BmWD106
BGIBMGA005354	BmWD112
BmWD042	BGIBMGA005381
BmWD042	BmWD043
BmWD042	BGIBMGA005459
BmWD042	BGIBMGA005498
BmWD042	BGIBMGA005552
BmWD042	BGIBMGA005564
BmWD042	BmWD102
BmWD042	BGIBMGA005598
BmWD042	BmWD100
BmWD042	BGIBMGA005637
BmWD042	BGIBMGA005638
BmWD042	BGIBMGA005918
BmWD042	BGIBMGA006085
BmWD042	BGIBMGA006105
BmWD042	BGIBMGA006134
BmWD042	BGIBMGA006135
BmWD042	BmWD038
BmWD042	BGIBMGA006588
BmWD042	BGIBMGA006705
BmWD042	BGIBMGA006772
BmWD042	BGIBMGA006846
BmWD042	BmWD059
BmWD042	BGIBMGA006999
BmWD042	BGIBMGA007162
BmWD042	BmWD162
BmWD042	BGIBMGA007263
BmWD042	BGIBMGA007297
BmWD042	BGIBMGA007436
BmWD042	BGIBMGA007631
BmWD042	BGIBMGA007734
BmWD042	BGIBMGA007955
BmWD042	BGIBMGA007962
BmWD042	BGIBMGA008085
BmWD042	BmWD109
BmWD042	BGIBMGA008716
BmWD042	BGIBMGA009122
BmWD042	BGIBMGA009207
BmWD042	BGIBMGA009286
BmWD042	BmWD086
BmWD042	BGIBMGA009910
BmWD042	BGIBMGA009983
BmWD042	BmWD073
BmWD042	BGIBMGA010739
BmWD042	BGIBMGA010745
BmWD042	BGIBMGA010792
BmWD042	BGIBMGA010804
BmWD042	BGIBMGA010805
BmWD042	BGIBMGA010930
BmWD042	BGIBMGA011092
BmWD042	BGIBMGA011272
BmWD042	BGIBMGA011274
BmWD042	BGIBMGA011746
BmWD042	BGIBMGA011754
BmWD042	BmWD065
BmWD042	BGIBMGA011822
BmWD042	BGIBMGA011919
BmWD042	BGIBMGA011965
BmWD042	BGIBMGA012012
BmWD042	BGIBMGA012059
BmWD042	BmWD068
BmWD042	BGIBMGA012373
BmWD042	BGIBMGA012547
BmWD042	BmWD049
BmWD042	BGIBMGA012690
BmWD042	BGIBMGA012809
BmWD042	BGIBMGA012946
BmWD042	BGIBMGA013112
BmWD042	BGIBMGA013351
BmWD042	BGIBMGA013625
BmWD042	BGIBMGA014046
BmWD042	BGIBMGA014064
BmWD042	BGIBMGA014133
BmWD042	BGIBMGA014134
BmWD042	BGIBMGA014140
BmWD042	BGIBMGA014143
BmWD042	BGIBMGA014157
BmWD042	BGIBMGA014271
BmWD042	BGIBMGA014503
BGIBMGA005370	BmWD057
BGIBMGA005381	BmWD043
BGIBMGA005381	BmWD102
BGIBMGA005381	BmWD100
BGIBMGA005381	BmWD038
BGIBMGA005381	BmWD059
BGIBMGA005381	BmWD162
BGIBMGA005381	BmWD109
BGIBMGA005381	BmWD073
BGIBMGA005381	BmWD065
BGIBMGA005381	BmWD068
BGIBMGA005381	BmWD049
BGIBMGA005382	BmWD039
BGIBMGA005390	BmWD122
BGIBMGA005401	BmWD047
BGIBMGA005401	BmWD144
BGIBMGA005401	BmWD028
BGIBMGA005402	BmWD047
BGIBMGA005402	BmWD144
BGIBMGA005402	BmWD028
[truncated: 2,014 more rows]
